# Supplementary material for: 4-[4-(1H-Tetra­zol-5-yl)phen­oxy]benzaldehyde
Source: Acta Crystallogr Sect E Struct Rep Online. 2011 Oct 29;67(Pt 11):o3106. doi: 10.1107/S1600536811044254 (PMC3247491; doi:10.1107/S1600536811044254)
Supplement: Supplementary file 1 [file e-67-o3106-sup1.cif]

##############################################################################
#                                                                            #
# This CIF contains the data in a paper accepted for publication in          #
# Acta Crystallographica Section E. It conforms to the requirements of       #
# Notes for Authors for Acta Crystallographica Section E, and has been       #
# peer reviewed under the auspices of the IUCr Commission on Journals.       #
#                                                                            #
# Full details of the Crystallographic Information File format               #
# are given in the paper "The Crystallographic Information File (CIF):       #
# a New Standard Archive File for Crystallography" by S. R. Hall, F. H.      #
# Allen and I. D. Brown [Acta Cryst. (1991), A47, 655-685].                  #
#                                                                            #
# The current version of the core CIF dictionary is obtainable from          #
# ftp://ftp.iucr.org/pub/cif_core.dic.                                       #
#                                                                            #
# Software is freely available for graphical display of the structure(s)     #
# in this CIF. For information consult the CIF software page                 #
# http://www.iucr.org/resources/cif/software.                                #
#                                                                            #
# This file may be used for bona fide research purposes within the           #
# scientific community so long as proper attribution is given to the journal # 
# article from which it was obtained.                                        #
#                                                                            #
##############################################################################
data_global
_audit_creation_method     'from SHELXL97 CIF and IUCr SHELXL97-template'
_journal_date_recd_electronic     2011-10-19
_journal_date_accepted     2011-10-24
_journal_name_full     'Acta Crystallographica, Section E'
_journal_year     2011
_journal_volume     67
_journal_issue     11
_journal_page_first     o3106
_journal_page_last     o3106
_journal_paper_category     QO
_journal_coeditor_code     XU5357
_publ_contact_author_name     'Dr Zhenting Du'
_publ_contact_author_address
;
College of Science
Northwest A&F University
Yangling 712100
Shannxi Province
People's Republic of China
;
_publ_contact_author_email     'duzt@nwsuaf.edu.cn'
_publ_contact_author_fax     '0086 029 87092226'
_publ_contact_author_phone     '0086 029 87092226'
data_I
_audit_creation_method     SHELXL-97
_chemical_name_systematic
;
4-[4-(1<i>H</i>-Tetrazol-5-yl)phenoxy]benzaldehyde
;
_chemical_name_common     ?
_chemical_formula_moiety     'C14 H10 N4 O2'
_chemical_formula_sum     'C14 H10 N4 O2'
_chemical_formula_iupac     'C14 H10 N4 O2'
_chemical_formula_weight     266.26
_chemical_melting_point     ?
_symmetry_cell_setting     triclinic
_symmetry_space_group_name_H-M     'P -1'
_symmetry_space_group_name_Hall     '-P 1'
loop_
    _symmetry_equiv_pos_as_xyz
    'x, y, z'
    '-x, -y, -z'
_cell_length_a     9.854(4)
_cell_length_b     9.948(4)
_cell_length_c     14.139(6)
_cell_angle_alpha     98.537(4)
_cell_angle_beta     106.668(4)
_cell_angle_gamma     99.737(4)
_cell_volume     1279.8(9)
_cell_formula_units_Z     4
_cell_measurement_reflns_used     1475
_cell_measurement_theta_min     2.21
_cell_measurement_theta_max     21.01
_cell_measurement_temperature     296(2)
_exptl_crystal_description     block
_exptl_crystal_colour     colourless
_exptl_crystal_size_max     0.23
_exptl_crystal_size_mid     0.21
_exptl_crystal_size_min     0.19
_exptl_crystal_density_diffrn     1.382
_exptl_crystal_density_meas     ?
_exptl_crystal_density_method     'not measured'
_exptl_crystal_F_000     552
_exptl_absorpt_coefficient_mu     0.097
_exptl_absorpt_correction_type     none
_exptl_absorpt_process_details     ?
_exptl_absorpt_correction_T_min     ?
_exptl_absorpt_correction_T_max     ?
_exptl_special_details     ?
_diffrn_ambient_temperature     296(2)
_diffrn_radiation_type     MoK\a
_diffrn_radiation_wavelength     0.71073
_diffrn_radiation_source     'fine-focus sealed tube'
_diffrn_radiation_monochromator     graphite
_diffrn_measurement_device_type     'Bruker APEXII CCD'
_diffrn_measurement_method     '\f and \w scans'
_diffrn_detector_area_resol_mean     ?
_diffrn_reflns_number     9274
_diffrn_reflns_av_R_equivalents     0.0346
_diffrn_reflns_av_sigmaI/netI     0.0590
_diffrn_reflns_theta_min     2.21
_diffrn_reflns_theta_max     25.49
_diffrn_reflns_theta_full     25.49
_diffrn_measured_fraction_theta_max     0.985
_diffrn_measured_fraction_theta_full     0.985
_diffrn_reflns_limit_h_min     -11
_diffrn_reflns_limit_h_max     11
_diffrn_reflns_limit_k_min     -10
_diffrn_reflns_limit_k_max     12
_diffrn_reflns_limit_l_min     -17
_diffrn_reflns_limit_l_max     17
_refine_special_details
;
 Refinement of F^2^ against ALL reflections.  The weighted R-factor wR and
 goodness of fit S are based on F^2^, conventional R-factors R are based
 on F, with F set to zero for negative F^2^. The threshold expression of
 F^2^ > 2sigma(F^2^) is used only for calculating R-factors(gt) etc. and is
 not relevant to the choice of reflections for refinement.  R-factors based
 on F^2^ are statistically about twice as large as those based on F, and R-
 factors based on ALL data will be even larger.
;
_reflns_number_total     4683
_reflns_number_gt     2623
_reflns_threshold_expression     I>2sigma(I)
_refine_ls_structure_factor_coef     Fsqd
_refine_ls_matrix_type     full
_refine_ls_R_factor_all     0.1057
_refine_ls_R_factor_gt     0.0557
_refine_ls_wR_factor_gt     0.1177
_refine_ls_wR_factor_ref     0.1417
_refine_ls_goodness_of_fit_ref     1.005
_refine_ls_restrained_S_all     1.044
_refine_ls_number_reflns     4683
_refine_ls_number_parameters     369
_refine_ls_number_restraints     30
_refine_ls_hydrogen_treatment     mixed
_refine_ls_weighting_scheme     calc
_refine_ls_weighting_details
         'calc w=1/[\s^2^(Fo^2^)+(0.0462P)^2^+0.4163P] where P=(Fo^2^+2Fc^2^)/3'
_atom_sites_solution_hydrogens     geom
_atom_sites_solution_primary     direct
_atom_sites_solution_secondary     difmap
_refine_ls_shift/su_max     0.000
_refine_ls_shift/su_mean     0.000
_refine_diff_density_max     0.411
_refine_diff_density_min     -0.303
_refine_ls_extinction_method     none
_refine_ls_extinction_coef     ?
loop_
    _atom_type_symbol
    _atom_type_description
    _atom_type_scat_dispersion_real
    _atom_type_scat_dispersion_imag
    _atom_type_scat_source
    'C' 'C' 0.0033 0.0016
                         'International Tables Vol C Tables 4.2.6.8 and 6.1.1.4'
    'H' 'H' 0.0000 0.0000
                         'International Tables Vol C Tables 4.2.6.8 and 6.1.1.4'
    'N' 'N' 0.0061 0.0033
                         'International Tables Vol C Tables 4.2.6.8 and 6.1.1.4'
    'O' 'O' 0.0106 0.0060
                         'International Tables Vol C Tables 4.2.6.8 and 6.1.1.4'
_computing_data_collection     'APEX2 (Bruker, 2005)'
_computing_cell_refinement     'SAINT (Bruker, 2001)'
_computing_data_reduction     'SAINT (Bruker, 2001)'
_computing_structure_solution     'SHELXTL (Sheldrick, 2008)'
_computing_structure_refinement     'SHELXTL (Sheldrick, 2008)'
_computing_molecular_graphics     'SHELXTL (Sheldrick, 2008)'
_computing_publication_material     'SHELXTL (Sheldrick, 2008)'
loop_
    _atom_site_type_symbol
    _atom_site_label
    _atom_site_fract_x
    _atom_site_fract_y
    _atom_site_fract_z
    _atom_site_U_iso_or_equiv
    _atom_site_adp_type
    _atom_site_calc_flag
    _atom_site_refinement_flags
    _atom_site_occupancy
    _atom_site_symmetry_multiplicity
    _atom_site_disorder_assembly
    _atom_site_disorder_group
    C C1 0.8863(3) 0.1795(3) 1.0915(2) 0.0414(7) Uani d . 1 1 . .
    C C2 0.7457(3) 0.1392(3) 1.0126(2) 0.0415(7) Uani d . 1 1 . .
    C C3 0.6554(3) 0.2318(3) 1.0004(2) 0.0514(8) Uani d . 1 1 . .
    H H3 0.6862 0.3205 1.0416 0.062 Uiso calc R 1 1 . .
    C C4 0.5208(3) 0.1945(3) 0.9283(2) 0.0602(8) Uani d . 1 1 . .
    H H4 0.4598 0.2568 0.9209 0.072 Uiso calc R 1 1 . .
    C C5 0.4773(3) 0.0638(3) 0.8672(2) 0.0543(8) Uani d . 1 1 . .
    C C6 0.5645(3) -0.0298(3) 0.8772(2) 0.0597(8) Uani d . 1 1 . .
    H H6 0.5335 -0.1177 0.8349 0.072 Uiso calc R 1 1 . .
    C C7 0.6986(3) 0.0072(3) 0.9504(2) 0.0533(8) Uani d . 1 1 . .
    H H7 0.7580 -0.0564 0.9583 0.064 Uiso calc R 1 1 . .
    C C8 0.3025(3) 0.0912(3) 0.7196(2) 0.0558(8) Uani d . 1 1 . .
    C C9 0.1567(3) 0.0772(4) 0.6724(3) 0.0728(10) Uani d . 1 1 . .
    H H9 0.0880 0.0209 0.6914 0.087 Uiso calc R 1 1 . .
    C C10 0.1142(4) 0.1482(4) 0.5964(3) 0.0820(11) Uani d . 1 1 . .
    H H10 0.0155 0.1401 0.5647 0.098 Uiso calc R 1 1 . .
    C C11 0.2142(4) 0.2309(4) 0.5662(3) 0.0718(9) Uani d U 1 1 . .
    C C12 0.3588(4) 0.2389(3) 0.6127(2) 0.0668(9) Uani d . 1 1 . .
    H H12 0.4274 0.2921 0.5918 0.080 Uiso calc R 1 1 . .
    C C13 0.4051(3) 0.1701(3) 0.6898(2) 0.0629(9) Uani d . 1 1 . .
    H H13 0.5037 0.1769 0.7208 0.075 Uiso calc R 1 1 . .
    C C14 0.1805(5) 0.3200(5) 0.4876(3) 0.1064(14) Uani d U 1 1 . .
    H H14 0.2555 0.3725 0.4720 0.128 Uiso calc R 1 1 . .
    C C15 -0.0013(3) 0.7097(3) 0.1508(2) 0.0430(7) Uani d . 1 1 . .
    C C16 0.1047(3) 0.7403(3) 0.2513(2) 0.0455(7) Uani d . 1 1 . .
    C C17 0.1222(4) 0.6369(3) 0.3065(2) 0.0667(9) Uani d . 1 1 . .
    H H17 0.0665 0.5468 0.2782 0.080 Uiso calc R 1 1 . .
    C C18 0.2201(4) 0.6649(3) 0.4020(2) 0.0747(11) Uani d . 1 1 . .
    H H18 0.2318 0.5936 0.4373 0.090 Uiso calc R 1 1 . .
    C C19 0.3005(3) 0.7972(3) 0.4453(2) 0.0587(8) Uani d . 1 1 . .
    C C20 0.2850(3) 0.9026(3) 0.3926(2) 0.0606(9) Uani d . 1 1 . .
    H H20 0.3397 0.9927 0.4219 0.073 Uiso calc R 1 1 . .
    C C21 0.1884(3) 0.8738(3) 0.2964(2) 0.0530(8) Uani d . 1 1 . .
    H H21 0.1788 0.9451 0.2609 0.064 Uiso calc R 1 1 . .
    C C22 0.4087(4) 0.7458(3) 0.6065(2) 0.0612(9) Uani d . 1 1 . .
    C C23 0.2899(4) 0.7028(3) 0.6363(3) 0.0678(9) Uani d . 1 1 . .
    H H23 0.2027 0.7280 0.6082 0.081 Uiso calc R 1 1 . .
    C C24 0.3016(3) 0.6222(3) 0.7079(3) 0.0627(9) Uani d . 1 1 . .
    H H24 0.2217 0.5927 0.7282 0.075 Uiso calc R 1 1 . .
    C C25 0.4307(3) 0.5845(3) 0.7501(2) 0.0551(8) Uani d . 1 1 . .
    C C26 0.5488(4) 0.6304(3) 0.7202(3) 0.0644(9) Uani d . 1 1 . .
    H H26 0.6365 0.6065 0.7489 0.077 Uiso calc R 1 1 . .
    C C27 0.5387(4) 0.7110(3) 0.6487(3) 0.0663(9) Uani d . 1 1 . .
    H H27 0.6189 0.7416 0.6290 0.080 Uiso calc R 1 1 . .
    C C28 0.4455(4) 0.4991(3) 0.8268(3) 0.0734(10) Uani d . 1 1 . .
    H H28 0.5360 0.4795 0.8538 0.088 Uiso calc R 1 1 . .
    N N1 0.9674(3) 0.0935(3) 1.12958(18) 0.0499(6) Uani d . 1 1 . .
    N N2 1.0895(3) 0.1684(2) 1.20221(19) 0.0581(7) Uani d . 1 1 . .
    N N3 1.0818(3) 0.2977(2) 1.20764(19) 0.0584(7) Uani d . 1 1 . .
    N N4 0.9565(2) 0.3084(2) 1.13952(18) 0.0503(6) Uani d . 1 1 . .
    N N5 -0.0625(3) 0.5829(2) 0.09329(18) 0.0466(6) Uani d . 1 1 . .
    N N6 -0.1563(3) 0.5921(2) 0.00568(18) 0.0545(6) Uani d . 1 1 . .
    N N7 -0.1514(3) 0.7233(2) 0.00983(18) 0.0565(7) Uani d . 1 1 . .
    N N8 -0.0556(3) 0.7999(2) 0.09919(18) 0.0520(6) Uani d . 1 1 . .
    O O1 0.3385(2) 0.0200(2) 0.79639(17) 0.0707(7) Uani d . 1 1 . .
    O O2 0.0601(4) 0.3220(4) 0.4469(3) 0.1609(14) Uani d U 1 1 . .
    O O3 0.4057(2) 0.8339(2) 0.53920(17) 0.0789(7) Uani d . 1 1 . .
    O O4 0.3497(3) 0.4526(3) 0.8575(2) 0.0967(9) Uani d . 1 1 . .
    H H2N -0.053(3) 0.499(3) 0.107(2) 0.058(9) Uiso d . 1 1 . .
    H H1N 0.954(3) -0.001(3) 1.117(2) 0.081(11) Uiso d . 1 1 . .
loop_
    _atom_site_aniso_label
    _atom_site_aniso_U_11
    _atom_site_aniso_U_22
    _atom_site_aniso_U_33
    _atom_site_aniso_U_12
    _atom_site_aniso_U_13
    _atom_site_aniso_U_23
    C1 0.0474(17) 0.0281(14) 0.0483(17) 0.0103(13) 0.0123(14) 0.0106(13)
    C2 0.0441(16) 0.0303(14) 0.0494(17) 0.0101(12) 0.0107(14) 0.0121(12)
    C3 0.0529(19) 0.0350(15) 0.0599(19) 0.0138(14) 0.0082(16) 0.0058(14)
    C4 0.0524(19) 0.0473(18) 0.076(2) 0.0198(16) 0.0077(17) 0.0148(17)
    C5 0.0447(18) 0.0490(18) 0.0581(19) 0.0046(15) 0.0008(15) 0.0153(15)
    C6 0.065(2) 0.0373(16) 0.061(2) 0.0086(15) 0.0021(17) 0.0003(14)
    C7 0.0558(19) 0.0388(16) 0.0597(19) 0.0161(14) 0.0080(16) 0.0082(14)
    C8 0.053(2) 0.0499(18) 0.0533(19) 0.0130(16) 0.0014(16) 0.0058(15)
    C9 0.046(2) 0.094(3) 0.073(2) 0.0132(19) 0.0095(18) 0.024(2)
    C10 0.052(2) 0.119(3) 0.070(2) 0.031(2) 0.004(2) 0.022(2)
    C11 0.069(2) 0.093(3) 0.060(2) 0.041(2) 0.0175(19) 0.0136(18)
    C12 0.071(2) 0.069(2) 0.061(2) 0.0207(19) 0.0215(19) 0.0127(18)
    C13 0.0494(19) 0.068(2) 0.063(2) 0.0149(17) 0.0072(17) 0.0101(18)
    C14 0.090(3) 0.133(3) 0.086(3) 0.070(2) -0.007(2) 0.011(2)
    C15 0.0487(17) 0.0287(14) 0.0513(17) 0.0090(13) 0.0157(14) 0.0082(13)
    C16 0.0487(17) 0.0318(15) 0.0509(17) 0.0096(13) 0.0088(14) 0.0062(13)
    C17 0.083(2) 0.0308(16) 0.062(2) -0.0002(16) -0.0051(18) 0.0075(15)
    C18 0.096(3) 0.0411(18) 0.062(2) 0.0041(18) -0.009(2) 0.0154(16)
    C19 0.058(2) 0.0500(19) 0.0533(19) 0.0019(16) 0.0007(16) 0.0103(16)
    C20 0.0534(19) 0.0372(17) 0.073(2) -0.0035(14) 0.0022(17) 0.0066(16)
    C21 0.0505(18) 0.0336(15) 0.067(2) 0.0050(14) 0.0064(16) 0.0148(14)
    C22 0.059(2) 0.0532(19) 0.0505(19) -0.0055(17) -0.0011(17) 0.0063(16)
    C23 0.053(2) 0.065(2) 0.071(2) 0.0110(17) 0.0019(18) 0.0117(19)
    C24 0.053(2) 0.061(2) 0.071(2) 0.0094(17) 0.0178(17) 0.0098(18)
    C25 0.058(2) 0.0457(18) 0.0545(19) 0.0123(16) 0.0111(17) 0.0031(15)
    C26 0.053(2) 0.062(2) 0.070(2) 0.0134(17) 0.0078(18) 0.0096(18)
    C27 0.051(2) 0.072(2) 0.068(2) 0.0037(17) 0.0157(18) 0.0101(19)
    C28 0.085(3) 0.060(2) 0.080(3) 0.026(2) 0.030(2) 0.011(2)
    N1 0.0518(16) 0.0326(14) 0.0574(16) 0.0109(12) 0.0044(13) 0.0101(12)
    N2 0.0553(16) 0.0395(14) 0.0648(17) 0.0116(12) -0.0032(13) 0.0093(12)
    N3 0.0588(17) 0.0371(14) 0.0655(17) 0.0109(12) -0.0001(14) 0.0086(12)
    N4 0.0510(15) 0.0313(13) 0.0593(15) 0.0086(11) 0.0048(13) 0.0077(11)
    N5 0.0557(15) 0.0295(13) 0.0505(15) 0.0124(12) 0.0078(12) 0.0106(11)
    N6 0.0652(17) 0.0411(14) 0.0505(16) 0.0131(12) 0.0072(13) 0.0103(12)
    N7 0.0693(17) 0.0396(14) 0.0541(16) 0.0144(13) 0.0083(14) 0.0107(12)
    N8 0.0654(16) 0.0334(13) 0.0548(15) 0.0156(12) 0.0108(13) 0.0132(12)
    O1 0.0513(13) 0.0620(14) 0.0781(16) -0.0014(11) -0.0063(12) 0.0215(12)
    O2 0.142(3) 0.222(4) 0.138(3) 0.066(3) 0.038(3) 0.081(3)
    O3 0.0761(16) 0.0672(15) 0.0615(15) -0.0176(12) -0.0099(13) 0.0190(12)
    O4 0.129(2) 0.0865(19) 0.111(2) 0.0483(18) 0.071(2) 0.0389(17)
_geom_special_details
;
 All esds (except the esd in the dihedral angle between two l.s. planes)
 are estimated using the full covariance matrix.  The cell esds are taken
 into account individually in the estimation of esds in distances, angles
 and torsion angles; correlations between esds in cell parameters are only
 used when they are defined by crystal symmetry.  An approximate (isotropic)
 treatment of cell esds is used for estimating esds involving l.s. planes.
;
loop_
    _geom_bond_atom_site_label_1
    _geom_bond_atom_site_label_2
    _geom_bond_site_symmetry_2
    _geom_bond_distance
    _geom_bond_publ_flag
    C1 N4 . 1.325(3) ?
    C1 N1 . 1.335(3) ?
    C1 C2 . 1.455(4) ?
    C2 C3 . 1.381(3) ?
    C2 C7 . 1.389(4) ?
    C3 C4 . 1.372(4) ?
    C3 H3 . 0.9300 ?
    C4 C5 . 1.373(4) ?
    C4 H4 . 0.9300 ?
    C5 C6 . 1.366(4) ?
    C5 O1 . 1.396(3) ?
    C6 C7 . 1.374(4) ?
    C6 H6 . 0.9300 ?
    C7 H7 . 0.9300 ?
    C8 C13 . 1.375(4) ?
    C8 C9 . 1.372(4) ?
    C8 O1 . 1.378(3) ?
    C9 C10 . 1.377(4) ?
    C9 H9 . 0.9300 ?
    C10 C11 . 1.380(5) ?
    C10 H10 . 0.9300 ?
    C11 C12 . 1.369(4) ?
    C11 C14 . 1.520(5) ?
    C12 C13 . 1.381(4) ?
    C12 H12 . 0.9300 ?
    C13 H13 . 0.9300 ?
    C14 O2 . 1.166(4) ?
    C14 H14 . 0.9300 ?
    C15 N8 . 1.325(3) ?
    C15 N5 . 1.332(3) ?
    C15 C16 . 1.455(4) ?
    C16 C17 . 1.385(4) ?
    C16 C21 . 1.388(4) ?
    C17 C18 . 1.373(4) ?
    C17 H17 . 0.9300 ?
    C18 C19 . 1.366(4) ?
    C18 H18 . 0.9300 ?
    C19 C20 . 1.378(4) ?
    C19 O3 . 1.381(3) ?
    C20 C21 . 1.374(4) ?
    C20 H20 . 0.9300 ?
    C21 H21 . 0.9300 ?
    C22 C27 . 1.375(4) ?
    C22 C23 . 1.378(4) ?
    C22 O3 . 1.384(4) ?
    C23 C24 . 1.374(4) ?
    C23 H23 . 0.9300 ?
    C24 C25 . 1.381(4) ?
    C24 H24 . 0.9300 ?
    C25 C26 . 1.378(4) ?
    C25 C28 . 1.464(4) ?
    C26 C27 . 1.373(4) ?
    C26 H26 . 0.9300 ?
    C27 H27 . 0.9300 ?
    C28 O4 . 1.200(4) ?
    C28 H28 . 0.9300 ?
    N1 N2 . 1.349(3) ?
    N1 H1N . 0.91(3) ?
    N2 N3 . 1.294(3) ?
    N3 N4 . 1.363(3) ?
    N5 N6 . 1.343(3) ?
    N5 H2N . 0.90(3) ?
    N6 N7 . 1.291(3) ?
    N7 N8 . 1.362(3) ?
loop_
    _geom_angle_atom_site_label_1
    _geom_angle_atom_site_label_2
    _geom_angle_atom_site_label_3
    _geom_angle_site_symmetry_1
    _geom_angle_site_symmetry_3
    _geom_angle
    _geom_angle_publ_flag
    N4 C1 N1 . . 107.5(2) ?
    N4 C1 C2 . . 126.2(2) ?
    N1 C1 C2 . . 126.3(2) ?
    C3 C2 C7 . . 119.0(3) ?
    C3 C2 C1 . . 119.8(2) ?
    C7 C2 C1 . . 121.1(2) ?
    C4 C3 C2 . . 120.8(3) ?
    C4 C3 H3 . . 119.6 ?
    C2 C3 H3 . . 119.6 ?
    C5 C4 C3 . . 119.0(3) ?
    C5 C4 H4 . . 120.5 ?
    C3 C4 H4 . . 120.5 ?
    C6 C5 C4 . . 121.5(3) ?
    C6 C5 O1 . . 117.8(3) ?
    C4 C5 O1 . . 120.6(3) ?
    C5 C6 C7 . . 119.3(3) ?
    C5 C6 H6 . . 120.3 ?
    C7 C6 H6 . . 120.3 ?
    C6 C7 C2 . . 120.3(3) ?
    C6 C7 H7 . . 119.8 ?
    C2 C7 H7 . . 119.8 ?
    C13 C8 C9 . . 121.2(3) ?
    C13 C8 O1 . . 122.7(3) ?
    C9 C8 O1 . . 116.1(3) ?
    C8 C9 C10 . . 118.7(3) ?
    C8 C9 H9 . . 120.7 ?
    C10 C9 H9 . . 120.7 ?
    C9 C10 C11 . . 121.6(3) ?
    C9 C10 H10 . . 119.2 ?
    C11 C10 H10 . . 119.2 ?
    C12 C11 C10 . . 118.1(3) ?
    C12 C11 C14 . . 115.6(4) ?
    C10 C11 C14 . . 126.3(4) ?
    C11 C12 C13 . . 121.7(3) ?
    C11 C12 H12 . . 119.2 ?
    C13 C12 H12 . . 119.2 ?
    C8 C13 C12 . . 118.6(3) ?
    C8 C13 H13 . . 120.7 ?
    C12 C13 H13 . . 120.7 ?
    O2 C14 C11 . . 119.7(5) ?
    O2 C14 H14 . . 120.2 ?
    C11 C14 H14 . . 120.2 ?
    N8 C15 N5 . . 107.1(2) ?
    N8 C15 C16 . . 127.5(2) ?
    N5 C15 C16 . . 125.4(2) ?
    C17 C16 C21 . . 117.8(3) ?
    C17 C16 C15 . . 120.6(2) ?
    C21 C16 C15 . . 121.6(3) ?
    C18 C17 C16 . . 121.2(3) ?
    C18 C17 H17 . . 119.4 ?
    C16 C17 H17 . . 119.4 ?
    C19 C18 C17 . . 120.1(3) ?
    C19 C18 H18 . . 119.9 ?
    C17 C18 H18 . . 119.9 ?
    C18 C19 C20 . . 120.1(3) ?
    C18 C19 O3 . . 124.1(3) ?
    C20 C19 O3 . . 115.7(3) ?
    C21 C20 C19 . . 119.7(3) ?
    C21 C20 H20 . . 120.1 ?
    C19 C20 H20 . . 120.1 ?
    C20 C21 C16 . . 121.2(3) ?
    C20 C21 H21 . . 119.4 ?
    C16 C21 H21 . . 119.4 ?
    C27 C22 C23 . . 120.9(3) ?
    C27 C22 O3 . . 117.3(3) ?
    C23 C22 O3 . . 121.6(3) ?
    C24 C23 C22 . . 119.3(3) ?
    C24 C23 H23 . . 120.4 ?
    C22 C23 H23 . . 120.4 ?
    C23 C24 C25 . . 120.7(3) ?
    C23 C24 H24 . . 119.6 ?
    C25 C24 H24 . . 119.6 ?
    C24 C25 C26 . . 119.1(3) ?
    C24 C25 C28 . . 121.5(3) ?
    C26 C25 C28 . . 119.4(3) ?
    C27 C26 C25 . . 120.9(3) ?
    C27 C26 H26 . . 119.5 ?
    C25 C26 H26 . . 119.5 ?
    C26 C27 C22 . . 119.2(3) ?
    C26 C27 H27 . . 120.4 ?
    C22 C27 H27 . . 120.4 ?
    O4 C28 C25 . . 124.9(4) ?
    O4 C28 H28 . . 117.5 ?
    C25 C28 H28 . . 117.5 ?
    C1 N1 N2 . . 109.5(2) ?
    C1 N1 H1N . . 133(2) ?
    N2 N1 H1N . . 117(2) ?
    N3 N2 N1 . . 106.1(2) ?
    N2 N3 N4 . . 110.5(2) ?
    C1 N4 N3 . . 106.4(2) ?
    C15 N5 N6 . . 109.9(2) ?
    C15 N5 H2N . . 129.8(18) ?
    N6 N5 H2N . . 120.1(18) ?
    N7 N6 N5 . . 106.0(2) ?
    N6 N7 N8 . . 110.5(2) ?
    C15 N8 N7 . . 106.5(2) ?
    C8 O1 C5 . . 118.2(2) ?
    C19 O3 C22 . . 119.9(2) ?
loop_
    _geom_torsion_atom_site_label_1
    _geom_torsion_atom_site_label_2
    _geom_torsion_atom_site_label_3
    _geom_torsion_atom_site_label_4
    _geom_torsion_site_symmetry_1
    _geom_torsion_site_symmetry_2
    _geom_torsion_site_symmetry_3
    _geom_torsion_site_symmetry_4
    _geom_torsion
    _geom_torsion_publ_flag
    N4 C1 C2 C3 . . . . -17.7(4) ?
    N1 C1 C2 C3 . . . . 161.4(3) ?
    N4 C1 C2 C7 . . . . 163.8(3) ?
    N1 C1 C2 C7 . . . . -17.1(4) ?
    C7 C2 C3 C4 . . . . 0.3(4) ?
    C1 C2 C3 C4 . . . . -178.3(3) ?
    C2 C3 C4 C5 . . . . -0.8(5) ?
    C3 C4 C5 C6 . . . . 0.5(5) ?
    C3 C4 C5 O1 . . . . 176.9(3) ?
    C4 C5 C6 C7 . . . . 0.3(5) ?
    O1 C5 C6 C7 . . . . -176.1(3) ?
    C5 C6 C7 C2 . . . . -0.9(5) ?
    C3 C2 C7 C6 . . . . 0.6(4) ?
    C1 C2 C7 C6 . . . . 179.1(3) ?
    C13 C8 C9 C10 . . . . -2.4(5) ?
    O1 C8 C9 C10 . . . . 178.8(3) ?
    C8 C9 C10 C11 . . . . 0.8(6) ?
    C9 C10 C11 C12 . . . . 1.3(5) ?
    C9 C10 C11 C14 . . . . -176.4(3) ?
    C10 C11 C12 C13 . . . . -1.8(5) ?
    C14 C11 C12 C13 . . . . 176.1(3) ?
    C9 C8 C13 C12 . . . . 1.9(5) ?
    O1 C8 C13 C12 . . . . -179.4(3) ?
    C11 C12 C13 C8 . . . . 0.3(5) ?
    C12 C11 C14 O2 . . . . -177.7(4) ?
    C10 C11 C14 O2 . . . . 0.0(7) ?
    N8 C15 C16 C17 . . . . 162.4(3) ?
    N5 C15 C16 C17 . . . . -17.4(4) ?
    N8 C15 C16 C21 . . . . -15.7(5) ?
    N5 C15 C16 C21 . . . . 164.5(3) ?
    C21 C16 C17 C18 . . . . -0.8(5) ?
    C15 C16 C17 C18 . . . . -178.9(3) ?
    C16 C17 C18 C19 . . . . 1.4(6) ?
    C17 C18 C19 C20 . . . . -1.0(5) ?
    C17 C18 C19 O3 . . . . -177.2(3) ?
    C18 C19 C20 C21 . . . . 0.1(5) ?
    O3 C19 C20 C21 . . . . 176.6(3) ?
    C19 C20 C21 C16 . . . . 0.5(5) ?
    C17 C16 C21 C20 . . . . -0.1(4) ?
    C15 C16 C21 C20 . . . . 178.0(3) ?
    C27 C22 C23 C24 . . . . -1.0(5) ?
    O3 C22 C23 C24 . . . . -176.1(3) ?
    C22 C23 C24 C25 . . . . 0.1(5) ?
    C23 C24 C25 C26 . . . . 0.8(5) ?
    C23 C24 C25 C28 . . . . 179.7(3) ?
    C24 C25 C26 C27 . . . . -0.8(5) ?
    C28 C25 C26 C27 . . . . -179.8(3) ?
    C25 C26 C27 C22 . . . . -0.1(5) ?
    C23 C22 C27 C26 . . . . 1.0(5) ?
    O3 C22 C27 C26 . . . . 176.3(3) ?
    C24 C25 C28 O4 . . . . 1.9(5) ?
    C26 C25 C28 O4 . . . . -179.2(3) ?
    N4 C1 N1 N2 . . . . 0.0(3) ?
    C2 C1 N1 N2 . . . . -179.2(3) ?
    C1 N1 N2 N3 . . . . 0.0(3) ?
    N1 N2 N3 N4 . . . . -0.1(3) ?
    N1 C1 N4 N3 . . . . -0.1(3) ?
    C2 C1 N4 N3 . . . . 179.1(3) ?
    N2 N3 N4 C1 . . . . 0.1(3) ?
    N8 C15 N5 N6 . . . . -0.5(3) ?
    C16 C15 N5 N6 . . . . 179.3(3) ?
    C15 N5 N6 N7 . . . . 0.3(3) ?
    N5 N6 N7 N8 . . . . -0.1(3) ?
    N5 C15 N8 N7 . . . . 0.4(3) ?
    C16 C15 N8 N7 . . . . -179.4(3) ?
    N6 N7 N8 C15 . . . . -0.2(3) ?
    C13 C8 O1 C5 . . . . 21.7(4) ?
    C9 C8 O1 C5 . . . . -159.5(3) ?
    C6 C5 O1 C8 . . . . -120.5(3) ?
    C4 C5 O1 C8 . . . . 63.0(4) ?
    C18 C19 O3 C22 . . . . -17.6(5) ?
    C20 C19 O3 C22 . . . . 166.1(3) ?
    C27 C22 O3 C19 . . . . 128.5(3) ?
    C23 C22 O3 C19 . . . . -56.3(4) ?
loop_
    _geom_hbond_atom_site_label_D
    _geom_hbond_atom_site_label_H
    _geom_hbond_atom_site_label_A
    _geom_hbond_site_symmetry_A
    _geom_hbond_distance_DH
    _geom_hbond_distance_HA
    _geom_hbond_distance_DA
    _geom_hbond_angle_DHA
    N1 H1N N8 1_646 0.91(3) 1.94(3) 2.849(4) 174(2)
    N5 H2N N4 1_454 0.90(3) 2.03(3) 2.924(3) 176(3)
    C4 H4 O4 . 0.93 2.54 3.420(4) 158
    C17 H17 N3 1_454 0.93 2.58 3.365(4) 143
    C23 H23 O2 2_566 0.93 2.42 3.262(6) 151
data_New_Global_Publ_Block
_publ_contact_author_name     'Zhenting Du'
_publ_contact_author_address
;
College of Science, Northwest A&F University, Yangling, Shaanxi, China 712100
;
_publ_contact_author_email     'duzt@nwsuaf.edu.cn'
_publ_contact_author_fax     '86-29-87092226'
_publ_contact_author_phone     '86-29-87092226'
_publ_section_title
;
4-[4-(1<i>H</i>-Tetrazol-5-yl)phenoxy]benzaldehyde
;
loop_
    _publ_author_name
    _publ_author_address
    'Lu, Jing'
;
College of Science
Northwest A&F University
Yangling Shaanxi 712100
People's Republic of China
;
    'Xu, Jiao'
;
College of Science
Northwest A&F University
Yangling Shaanxi 712100
People's Republic of China
;
    'Ni, Li-Wei'
;
College of Science
Northwest A&F University
Yangling Shaanxi 712100
People's Republic of China
;
    'Ma, Wei-Li'
;
College of Science
Northwest A&F University
Yangling Shaanxi 712100
People's Republic of China
;
    'Du, Zhen-Ting'
;
College of Science
Northwest A&F University
Yangling Shaanxi 712100
People's Republic of China
;
