# Supplementary material for: 4-[4-(1H-Tetra­zol-5-yl)phen­oxy]benzaldehyde
Source: Acta Crystallogr Sect E Struct Rep Online. 2011 Oct 29;67(Pt 11):o3106. doi: 10.1107/S1600536811044254 (PMC3247491; doi:10.1107/S1600536811044254)
Supplement: Supplementary file 2 [file e-67-o3106-Isup2.hkl]

# 
# h,k,l, Fc-squared, Fo-squared, sigma(Fo-squared) and status flag 
# 
data_I
_shelx_title ' test_0m in P-1' 
_shelx_refln_list_code          4 
_shelx_F_calc_maximum      147.74 
_exptl_crystal_F_000       552.00 
_reflns_d_resolution_high  0.8256 
 
loop_ 
 _symmetry_equiv_pos_as_xyz 
 'x, y, z' 
 '-x, -y, -z' 
 
_cell_length_a     9.8538 
_cell_length_b     9.9479 
_cell_length_c    14.1392 
_cell_angle_alpha  98.537 
_cell_angle_beta  106.668 
_cell_angle_gamma  99.737 
 
_shelx_F_squared_multiplier     1.000 
 
loop_ 
 _refln_index_h 
 _refln_index_k 
 _refln_index_l 
 _refln_F_squared_calc 
 _refln_F_squared_meas 
 _refln_F_squared_sigma 
 _refln_observed_status 
   1   0   0       65.73       68.90      3.41 o 
   2   0   0      768.25      683.65     10.39 o 
   3   0   0      138.38      139.00      3.84 o 
   4   0   0      316.02      291.44      6.42 o 
   5   0   0      424.07      427.81      9.83 o 
   6   0   0        5.27        3.19      1.86 o 
   7   0   0       45.20       51.95      5.53 o 
   8   0   0      127.16       98.55     11.95 o 
   9   0   0        0.33        1.07      5.33 o 
  10   0   0        1.98        1.49      5.97 o 
  11   0   0        0.13        2.99      5.97 o 
 -11   1   0       25.26       25.60      8.96 o 
 -10   1   0        0.44        2.99      5.33 o 
  -9   1   0        0.01        5.76      5.33 o 
  -8   1   0       14.92        8.42      7.04 o 
  -7   1   0       52.36       42.65      6.29 o 
  -6   1   0      152.80      168.38      7.76 o 
  -5   1   0      182.34      191.96      8.09 o 
  -4   1   0       27.63       36.08      2.07 o 
  -3   1   0     3145.43     3025.02     54.18 o 
  -2   1   0      548.56      593.77     12.21 o 
  -1   1   0      587.70      482.93     18.56 o 
   1   1   0       55.05       53.39      2.31 o 
   2   1   0     3633.03     3394.33     55.47 o 
   3   1   0      546.24      541.48      9.42 o 
   4   1   0      136.94      153.04      4.52 o 
   5   1   0       28.48       27.99      2.56 o 
   6   1   0        0.84       -0.14      1.85 o 
   7   1   0       13.29       20.48      6.83 o 
   8   1   0       80.24       74.45     11.31 o 
   9   1   0        6.78       12.80      7.04 o 
  10   1   0       45.92       57.59     11.73 o 
 -11   2   0        0.23       -7.36      4.91 o 
 -10   2   0        0.05        4.48      5.97 o 
  -9   2   0       23.96       24.96      5.49 o 
  -8   2   0       52.38       71.44      7.08 o 
  -7   2   0        0.09        2.27      2.85 o 
  -6   2   0        9.78        4.74      2.61 o 
  -5   2   0       33.19       43.30      9.60 o 
  -4   2   0      253.66      248.40      8.28 o 
  -3   2   0       53.08       66.90      5.01 o 
  -2   2   0      537.69      529.49     17.71 o 
  -1   2   0     3324.29     3412.89     45.61 o 
   0   2   0     6145.06     6008.04     79.04 o 
   1   2   0     1142.76     1171.21     28.90 o 
   2   2   0      146.46      175.75      5.77 o 
   3   2   0       78.45       66.82      6.93 o 
   4   2   0        0.34        1.44      1.13 o 
   5   2   0        2.67        2.86      2.20 o 
   6   2   0      221.48      212.84      8.71 o 
   7   2   0       40.37       54.80      7.15 o 
   8   2   0        9.79       14.72      7.25 o 
   9   2   0        6.85       10.88      6.61 o 
  10   2   0       48.52       49.28     11.31 o 
 -11   3   0        0.28       -4.69      5.12 o 
 -10   3   0       13.88       23.46      8.11 o 
  -9   3   0        2.17        4.36      3.91 o 
  -8   3   0      132.22      137.02     20.26 o 
  -7   3   0       50.56       50.07     15.89 o 
  -6   3   0        5.52        8.85      3.31 o 
  -5   3   0      244.53      253.46     16.53 o 
  -4   3   0      484.14      509.40     13.45 o 
  -3   3   0      517.46      533.07      9.26 o 
  -2   3   0      697.79      779.25     12.57 o 
  -1   3   0      755.24      720.02     11.76 o 
   0   3   0      122.23      105.05      3.69 o 
   1   3   0       84.86       74.71      2.95 o 
   2   3   0       45.21       38.37      3.33 o 
   3   3   0       50.84       68.52      4.82 o 
   4   3   0       22.98       14.93      3.84 o 
   5   3   0       25.28       33.73      4.25 o 
   6   3   0      325.18      334.24     20.90 o 
   7   3   0        0.53        1.10      2.92 o 
   8   3   0        4.17       10.24      6.19 o 
   9   3   0        6.44        3.63      5.97 o 
  10   3   0        6.85       12.16      8.32 o 
 -11   4   0        0.11       10.24      7.68 o 
 -10   4   0        8.86        6.34      4.69 o 
  -9   4   0       48.78       60.95      7.52 o 
  -8   4   0       38.64       37.88      5.94 o 
  -7   4   0        8.87        2.39      2.92 o 
  -6   4   0      153.71      180.37      8.75 o 
  -5   4   0       11.00        4.61      2.48 o 
  -4   4   0     1596.60     1716.45     25.67 o 
  -3   4   0      581.81      592.91     10.79 o 
  -2   4   0       66.84       66.64      4.35 o 
  -1   4   0      552.81      599.78     10.95 o 
   0   4   0        4.86        2.61      1.34 o 
   1   4   0      610.52      646.14     11.93 o 
   2   4   0      753.78      827.80     16.12 o 
   3   4   0      109.44      128.86      9.17 o 
   4   4   0      146.29      152.37      7.37 o 
   5   4   0       13.73       18.77      5.12 o 
   6   4   0      386.63      393.72     13.79 o 
   7   4   0       41.00       43.90      6.05 o 
   8   4   0       26.26       26.50     10.03 o 
   9   4   0        7.91       12.37      7.68 o 
 -11   5   0       18.83       18.61      6.30 o 
 -10   5   0        2.70        3.95      4.58 o 
  -9   5   0       84.90       68.58      8.00 o 
  -8   5   0        4.77       11.44      4.45 o 
  -7   5   0        0.00       -3.22      2.60 o 
  -6   5   0        4.24        7.71      3.23 o 
  -5   5   0      187.53      192.43     14.61 o 
  -4   5   0      638.05      698.21     12.94 o 
  -3   5   0       66.39       70.57      3.53 o 
  -2   5   0       62.91       75.18      6.46 o 
  -1   5   0       18.56       20.20      2.35 o 
   0   5   0        6.50       10.37      2.09 o 
   1   5   0     1933.14     1968.93     30.20 o 
   2   5   0        1.38        1.03      1.52 o 
   3   5   0       70.29       83.26      6.13 o 
   4   5   0      120.89      111.04     17.07 o 
   5   5   0        8.68       11.73      5.55 o 
   6   5   0       11.11       23.72      7.68 o 
   7   5   0       44.66       45.72      7.04 o 
   8   5   0        3.47       -1.04      6.08 o 
   9   5   0        0.69        3.63      7.04 o 
 -10   6   0       14.23       19.52      6.49 o 
  -9   6   0       14.16       23.72      5.99 o 
  -8   6   0       15.12       20.28      6.40 o 
  -7   6   0        1.23        3.26      4.80 o 
  -6   6   0        0.37       -1.74      2.64 o 
  -5   6   0      133.13      150.23      8.15 o 
  -4   6   0       20.32       22.75      2.65 o 
  -3   6   0       23.76       29.43      2.85 o 
  -2   6   0       11.57       12.50      2.25 o 
  -1   6   0        4.02        2.02      1.73 o 
   0   6   0        2.69        3.98      1.89 o 
   1   6   0       13.69       23.50      2.90 o 
   2   6   0       15.44       13.36      3.84 o 
   3   6   0        3.41        1.41      2.48 o 
   4   6   0        5.33        4.03      3.46 o 
   5   6   0       86.61       80.38      7.48 o 
   6   6   0      157.97      161.69     14.08 o 
   7   6   0       16.48       13.35      4.82 o 
   8   6   0        1.88        1.26      4.30 o 
 -10   7   0        2.21       12.83      5.56 o 
  -9   7   0       23.29       22.27      6.10 o 
  -8   7   0        0.60       -4.20      7.57 o 
  -7   7   0        4.58       -1.92      3.48 o 
  -6   7   0        4.65       -4.13      2.82 o 
  -5   7   0       18.64       20.49      4.45 o 
  -4   7   0        4.69        4.18      5.55 o 
  -3   7   0      187.60      201.72      7.88 o 
  -2   7   0       19.95       21.56      3.13 o 
  -1   7   0      275.41      248.03     12.53 o 
   0   7   0      163.26      149.98      6.20 o 
   1   7   0       24.32       28.23      4.40 o 
   2   7   0       28.74       37.78      6.40 o 
   3   7   0       19.09       15.08      4.27 o 
   4   7   0       43.76       46.70      6.38 o 
   5   7   0        3.95        1.67      4.10 o 
   6   7   0       14.39        3.63      5.76 o 
   7   7   0        3.17       -1.49      5.97 o 
  -9   8   0       53.06       34.50      9.28 o 
  -8   8   0        0.55        2.26      4.52 o 
  -7   8   0       51.42       41.67     13.55 o 
  -6   8   0        0.19        2.48      3.69 o 
  -5   8   0        3.04        1.63      3.64 o 
  -4   8   0        2.12       10.09      4.59 o 
  -3   8   0       77.06       73.53      9.52 o 
  -2   8   0       37.48       42.77      4.27 o 
  -1   8   0        8.46       18.36      3.35 o 
   0   8   0       18.29        7.05      5.44 o 
   1   8   0      212.68      184.99      9.34 o 
   2   8   0      351.79      376.07     19.41 o 
   3   8   0       25.66       20.05      6.61 o 
   4   8   0       38.70       21.97      7.04 o 
   5   8   0        4.20        1.07      5.33 o 
   6   8   0        2.83       -2.56      5.55 o 
  -9   9   0        2.70        4.27      7.47 o 
  -8   9   0       18.42       19.41      9.39 o 
  -7   9   0       13.75       14.29      8.75 o 
  -6   9   0       16.55       21.54      8.96 o 
  -5   9   0       30.83       47.78     10.67 o 
  -4   9   0        4.88        5.97      6.61 o 
  -3   9   0      123.49      124.64     11.09 o 
  -2   9   0      592.02      583.39     17.83 o 
  -1   9   0       47.94       49.28      8.11 o 
   0   9   0       28.44       29.01      7.04 o 
   1   9   0       12.59       10.67      5.33 o 
   2   9   0        0.17       -1.49      4.48 o 
   3   9   0       69.76       91.72     11.73 o 
   4   9   0       20.31       26.88      8.53 o 
   5   9   0        0.92        3.63      6.19 o 
  -8  10   0       50.82       40.10     11.95 o 
  -7  10   0        4.27       -3.84      6.61 o 
  -6  10   0       10.04       15.15      8.96 o 
  -5  10   0       21.73       23.46      9.60 o 
  -4  10   0      124.31      145.05     16.64 o 
  -3  10   0      104.54      101.75     13.87 o 
  -2  10   0       61.18       58.87      8.75 o 
  -1  10   0       19.35       20.69      6.40 o 
   0  10   0       97.69       74.87     10.24 o 
   1  10   0       59.41       48.85      9.39 o 
   2  10   0        6.44       -0.43      5.12 o 
   3  10   0        4.63        0.64      5.33 o 
  -6  11   0        6.11       12.16      8.75 o 
  -5  11   0       40.39       35.62     11.73 o 
  -4  11   0       28.08       22.40      9.60 o 
  -2  11   0        3.47       -0.64      4.91 o 
  -1  11   0        6.56        3.41      5.55 o 
   0  11   0       10.77       14.51      7.25 o 
   1  11   0        3.83        3.63      5.97 o 
  -2 -11   1        7.58        5.12      5.76 o 
  -1 -11   1        0.81        4.05      5.55 o 
   0 -11   1        0.17        2.99      5.76 o 
   1 -11   1       12.39       18.13      7.25 o 
   2 -11   1        0.40       -2.35      4.27 o 
   3 -11   1       63.92       86.61     15.15 o 
   4 -11   1        0.09        0.85      9.17 o 
   5 -11   1       59.99       54.18     13.23 o 
   6 -11   1        6.79       25.17     11.09 o 
  -4 -10   1        5.85       11.09      7.25 o 
  -3 -10   1       29.57       27.73      8.32 o 
  -2 -10   1        7.49        2.56      5.97 o 
  -1 -10   1       14.58       16.43      6.83 o 
   0 -10   1       28.01       38.40      8.32 o 
   1 -10   1       26.03       31.78      7.47 o 
   2 -10   1      403.41      405.95     33.92 o 
   3 -10   1       30.83       46.29     11.73 o 
   4 -10   1        0.65        6.19      7.04 o 
   5 -10   1      109.09       83.41     13.87 o 
   6 -10   1        0.33       -1.71      6.83 o 
   7 -10   1       24.08       24.32     10.45 o 
   8 -10   1        8.96       16.43     10.03 o 
  -5  -9   1        6.73       -0.85      5.97 o 
  -4  -9   1       19.00       27.30      8.53 o 
  -3  -9   1        1.62        4.48      5.55 o 
  -2  -9   1        0.04       -2.35      4.05 o 
  -1  -9   1       25.73       11.95      5.76 o 
   0  -9   1       70.33       59.94      8.75 o 
   1  -9   1      393.61      425.83     14.94 o 
   2  -9   1       20.70       10.69      4.69 o 
   3  -9   1      457.68      431.32     24.74 o 
   4  -9   1       32.46       37.12     10.45 o 
   5  -9   1        1.19       -0.43      5.97 o 
   6  -9   1       11.92       19.41      8.96 o 
   7  -9   1       11.04       20.48      9.17 o 
   8  -9   1       38.15       61.86     13.65 o 
   9  -9   1        2.70        3.63      7.68 o 
  -6  -8   1       44.40       46.08     10.24 o 
  -5  -8   1        0.11       -3.41      4.91 o 
  -4  -8   1        1.62        5.12      5.33 o 
  -3  -8   1       27.18       15.57      6.19 o 
  -2  -8   1       80.16       82.34      9.81 o 
  -1  -8   1      109.09      118.39     11.09 o 
   0  -8   1       21.00       22.07      4.30 o 
   1  -8   1      163.51      146.11     15.89 o 
   2  -8   1      403.28      360.78     12.71 o 
   3  -8   1        4.92        2.18      2.96 o 
   4  -8   1       11.98       11.56      4.30 o 
   5  -8   1       91.60       82.74     28.80 o 
   6  -8   1        0.00       -3.93      3.48 o 
   7  -8   1       96.07       87.19      8.71 o 
   8  -8   1       51.85       41.51     12.91 o 
   9  -8   1        0.90        1.95      4.61 o 
  -7  -7   1       16.82        6.61      6.40 o 
  -6  -7   1       43.66       39.25      8.96 o 
  -5  -7   1       60.27       40.74      8.53 o 
  -4  -7   1       17.57       12.60      4.20 o 
  -3  -7   1        1.57        1.62      3.63 o 
  -2  -7   1        7.54        9.49      4.37 o 
  -1  -7   1      518.75      535.37     12.44 o 
   0  -7   1      238.15      239.35     11.57 o 
   1  -7   1      763.23      816.19     16.22 o 
   2  -7   1     1316.77     1367.15     23.65 o 
   3  -7   1       44.30       51.60      5.63 o 
   4  -7   1        4.15        4.36      4.16 o 
   5  -7   1       83.60      103.95      7.89 o 
   6  -7   1        0.89       -0.17      3.73 o 
   7  -7   1        0.45        1.73      3.69 o 
   8  -7   1       16.09       20.34      5.54 o 
   9  -7   1        2.60       -4.52      4.20 o 
  10  -7   1       31.42       31.90      7.53 o 
  -8  -6   1        0.63        5.26      4.40 o 
  -7  -6   1       53.55       53.31      6.92 o 
  -6  -6   1        1.60        9.81      4.25 o 
  -5  -6   1       18.51       11.52      5.33 o 
  -4  -6   1        0.02       -2.41      2.56 o 
  -3  -6   1        6.37        5.58      3.01 o 
  -2  -6   1       85.24       76.48      5.79 o 
  -1  -6   1       24.53       15.55      2.62 o 
   0  -6   1      119.85      112.18      4.87 o 
   1  -6   1      556.99      617.57     12.61 o 
   2  -6   1      127.55      145.68      5.29 o 
   3  -6   1       49.89       57.58      3.65 o 
   4  -6   1       88.62       87.77     13.65 o 
   5  -6   1       42.55       45.89      5.38 o 
   6  -6   1        9.58        7.88      4.59 o 
   7  -6   1       17.54       14.98      5.23 o 
   8  -6   1       21.37       34.59     10.56 o 
   9  -6   1       68.62       61.78      8.04 o 
  10  -6   1       45.07       62.49      8.76 o 
  -9  -5   1        0.42       -0.21      5.76 o 
  -8  -5   1        0.81        4.32      3.91 o 
  -7  -5   1       28.74       26.53      5.37 o 
  -6  -5   1        0.54        1.35      5.44 o 
  -5  -5   1        0.07        4.48      4.05 o 
  -4  -5   1        2.12        4.27      2.87 o 
  -3  -5   1      507.12      547.81     14.98 o 
  -2  -5   1      241.55      269.06      7.19 o 
  -1  -5   1      226.86      275.35      7.27 o 
   0  -5   1       14.15       38.44      5.49 o 
   1  -5   1      132.88      120.62      6.11 o 
   2  -5   1       34.39       41.44      2.90 o 
   3  -5   1       38.04       50.96      3.04 o 
   4  -5   1        0.02        0.57      1.34 o 
   5  -5   1       16.31       19.47      3.78 o 
   6  -5   1       14.65       16.60      3.94 o 
   7  -5   1        9.99       14.01      4.37 o 
   8  -5   1       48.37       52.45      6.98 o 
   9  -5   1       47.97       50.23      7.22 o 
  10  -5   1        0.52        4.93      5.01 o 
  -9  -4   1       24.37       22.18      8.53 o 
  -8  -4   1        6.01        3.00      3.89 o 
  -7  -4   1        3.47        4.69      6.93 o 
  -6  -4   1       13.76       13.96      6.72 o 
  -5  -4   1       43.23       37.72      4.71 o 
  -4  -4   1      266.01      278.59     13.23 o 
  -3  -4   1      808.34      835.38     14.73 o 
  -2  -4   1      723.15      681.20     12.46 o 
  -1  -4   1       80.69       87.42      4.84 o 
   0  -4   1     1057.92     1107.63     17.68 o 
   1  -4   1       24.42       19.85      1.96 o 
   2  -4   1       16.50       13.33      2.19 o 
   3  -4   1       10.86       13.05      3.31 o 
   4  -4   1      795.75      864.93     20.23 o 
   5  -4   1      187.69      188.24      8.29 o 
   6  -4   1       48.85       68.22     11.95 o 
   7  -4   1       86.72       88.88     11.41 o 
   8  -4   1      444.75      452.58     26.98 o 
   9  -4   1        4.98        2.86      5.44 o 
  10  -4   1        1.88        1.18      4.37 o 
  11  -4   1        0.33        3.41      6.83 o 
 -10  -3   1       35.94       18.98      8.11 o 
  -9  -3   1        5.26        1.92      5.55 o 
  -8  -3   1       29.53       40.74      9.39 o 
  -7  -3   1        2.98        5.33      5.23 o 
  -6  -3   1       28.13       22.47      4.69 o 
  -5  -3   1      626.05      657.28     16.79 o 
  -4  -3   1      254.98      247.00      6.14 o 
  -3  -3   1     1247.57     1254.67     19.68 o 
  -2  -3   1      653.10      735.07     24.10 o 
  -1  -3   1      597.05      550.30      9.77 o 
   0  -3   1      930.10      914.81     14.32 o 
   1  -3   1       31.81       28.68      2.23 o 
   2  -3   1       38.94       49.52      2.18 o 
   3  -3   1       27.82       19.51      3.84 o 
   4  -3   1      184.64      188.22      7.41 o 
   5  -3   1       30.67       26.14      4.05 o 
   6  -3   1       32.92       32.04      4.58 o 
   7  -3   1      593.95      606.43     40.21 o 
   8  -3   1       46.43       32.32     12.05 o 
   9  -3   1       56.80       59.58      7.39 o 
  10  -3   1        2.22       -0.43      5.97 o 
  11  -3   1        2.48        1.28      6.83 o 
 -10  -2   1       18.92        9.17      6.83 o 
  -9  -2   1       34.75       46.29     10.24 o 
  -8  -2   1      154.60      144.84     14.72 o 
  -7  -2   1      125.56      130.73     13.33 o 
  -6  -2   1       23.97       28.18      3.98 o 
  -5  -2   1       24.07       21.42      2.40 o 
  -4  -2   1      191.56      200.91      5.31 o 
  -3  -2   1      160.67      158.30      4.25 o 
  -2  -2   1      399.15      354.55      6.78 o 
  -1  -2   1       29.53       23.25      1.86 o 
   0  -2   1        0.02        0.32      2.03 o 
   1  -2   1       68.43       65.66      2.04 o 
   2  -2   1      410.83      419.77     19.94 o 
   3  -2   1     1321.82     1218.45     24.18 o 
   4  -2   1        0.43        1.62      1.79 o 
   5  -2   1      484.68      536.12     20.58 o 
   6  -2   1      207.51      216.00      9.28 o 
   7  -2   1       32.17       32.33      6.08 o 
   8  -2   1       52.79       43.65      6.10 o 
   9  -2   1        0.00        5.55      5.55 o 
  10  -2   1        3.79        0.00      5.76 o 
  11  -2   1        1.07       -2.35      5.55 o 
 -11  -1   1        0.26       11.95      7.04 o 
 -10  -1   1        4.47       12.80      7.25 o 
  -9  -1   1       22.14       20.05      7.89 o 
  -8  -1   1      129.43      126.49     13.23 o 
  -7  -1   1        0.04       -0.63      3.52 o 
  -6  -1   1       90.82       96.84      5.98 o 
  -5  -1   1        1.45        0.53      1.42 o 
  -4  -1   1      521.51      547.03     10.12 o 
  -3  -1   1        0.07        0.95      2.39 o 
  -2  -1   1      194.52      173.98      6.06 o 
  -1  -1   1      769.98      747.66     18.56 o 
   0  -1   1       24.01       16.85      1.92 o 
   1  -1   1      212.80      194.85      4.95 o 
   2  -1   1     1689.54     1462.73     26.77 o 
   3  -1   1      186.14      184.31      5.33 o 
   4  -1   1      830.09      882.57     14.44 o 
   5  -1   1      543.12      573.43     19.52 o 
   6  -1   1      382.84      388.39     12.66 o 
   7  -1   1        8.00        7.26      3.31 o 
   8  -1   1        0.54       -0.85      4.69 o 
   9  -1   1        1.05        2.56      5.76 o 
  10  -1   1        8.95       10.24      7.25 o 
  11  -1   1        0.40       -5.76      5.97 o 
 -11   0   1        0.03       -1.92      4.91 o 
  -9   0   1        6.39        7.47      5.55 o 
  -8   0   1       90.89       97.48     11.73 o 
  -7   0   1      193.86      213.54     11.63 o 
  -6   0   1        0.23       -0.46      1.45 o 
  -5   0   1      101.81      111.53      5.12 o 
  -4   0   1      144.77      161.70      4.44 o 
  -3   0   1        7.90        9.53      1.27 o 
  -2   0   1    12918.17    12280.73    159.35 o 
   1   0   1     4978.09     4590.49     72.84 o 
   2   0   1       21.20       18.20      1.58 o 
   3   0   1      255.88      269.05      6.87 o 
   4   0   1      568.12      630.02     15.11 o 
   5   0   1      441.35      448.39     10.91 o 
   6   0   1      419.06      411.60      9.53 o 
   7   0   1        4.87        1.28      4.05 o 
   8   0   1      166.81       88.10     11.73 o 
   9   0   1        6.47        2.56      5.55 o 
  10   0   1        7.26        0.64      5.97 o 
 -11   1   1        3.69        7.25      7.04 o 
 -10   1   1        0.00        0.64      5.55 o 
  -9   1   1       99.11      139.29     14.51 o 
  -8   1   1      394.53      369.61     13.72 o 
  -7   1   1       34.96       37.28      4.89 o 
  -6   1   1       23.57       21.64      2.28 o 
  -5   1   1       46.86       48.50      2.75 o 
  -4   1   1      115.10      120.88      4.34 o 
  -3   1   1      337.51      317.39      8.37 o 
  -2   1   1     2367.14     2277.45     39.35 o 
  -1   1   1       26.28       12.65      1.28 o 
   0   1   1      271.18      232.74      5.40 o 
   1   1   1       26.58       26.77      2.67 o 
   2   1   1        8.51       13.85      1.93 o 
   3   1   1        7.32        5.76      1.91 o 
   4   1   1      503.43      501.93      9.78 o 
   5   1   1       75.41       83.97      3.89 o 
   6   1   1      219.42      231.63     10.99 o 
   7   1   1        2.73        8.96      5.97 o 
   8   1   1       21.87       11.95      7.25 o 
   9   1   1      233.77      218.01     19.20 o 
  10   1   1       22.27       26.24      9.60 o 
 -11   2   1        0.77       -4.91      5.33 o 
 -10   2   1       12.22       12.80      6.83 o 
  -9   2   1       90.47      112.41      9.92 o 
  -8   2   1       32.03       22.33      4.82 o 
  -7   2   1       73.89       79.46      6.56 o 
  -6   2   1      132.76      133.94     13.12 o 
  -5   2   1      238.35      259.32      9.12 o 
  -4   2   1        3.52        1.71      3.41 o 
  -3   2   1      169.96      183.10      9.39 o 
  -2   2   1     4126.14     4046.19     54.22 o 
  -1   2   1    16428.39    15136.25    196.42 o 
   0   2   1    11484.45    11105.19    144.86 o 
   1   2   1     1477.17     1511.16     27.24 o 
   2   2   1      198.04      188.91     13.01 o 
   3   2   1      156.38      154.21      7.79 o 
   4   2   1      297.61      316.78      9.99 o 
   5   2   1       67.30       57.71      4.89 o 
   6   2   1       85.14       91.05      6.47 o 
   7   2   1       68.75       67.67      6.19 o 
   8   2   1      466.12      465.88     25.60 o 
   9   2   1        2.29        3.20      5.55 o 
  10   2   1        8.98        4.05      6.19 o 
 -11   3   1        8.24       17.28      8.11 o 
 -10   3   1       13.51       18.79      7.79 o 
  -9   3   1       13.08        7.81      4.69 o 
  -8   3   1      238.66      240.74     11.31 o 
  -7   3   1       16.74       18.15      4.05 o 
  -6   3   1       92.11      117.64      6.97 o 
  -5   3   1        2.26        4.85      2.49 o 
  -4   3   1     1468.50     1487.28     29.82 o 
  -3   3   1     2201.36     2276.34     32.24 o 
  -2   3   1     1127.88     1008.69     15.82 o 
  -1   3   1      466.80      475.47      8.87 o 
   0   3   1      107.69       89.00      4.14 o 
   1   3   1      890.89      876.62     14.37 o 
   2   3   1       59.25       54.75      4.15 o 
   3   3   1      273.59      243.91      8.71 o 
   4   3   1        6.35        6.97      2.71 o 
   5   3   1       40.54       33.70      5.55 o 
   6   3   1       48.60       56.73      5.69 o 
   7   3   1       36.14       41.40      7.47 o 
   8   3   1        3.26       11.73      6.83 o 
   9   3   1       56.26       47.57     11.09 o 
 -11   4   1       47.62       48.17      7.99 o 
 -10   4   1       49.91       44.33      7.41 o 
  -9   4   1       58.92       64.36      7.65 o 
  -8   4   1        3.14        4.86      3.69 o 
  -7   4   1        1.01       -0.61      2.67 o 
  -6   4   1       92.19      116.51     14.72 o 
  -5   4   1       67.94       76.88     10.35 o 
  -4   4   1      288.40      289.77      6.62 o 
  -3   4   1      722.99      677.85     12.18 o 
  -2   4   1      398.81      409.65      8.54 o 
  -1   4   1      497.81      546.22     12.54 o 
   0   4   1      101.92      115.65      5.87 o 
   1   4   1        2.27        4.04      2.16 o 
   2   4   1      201.03      181.44      7.50 o 
   3   4   1       24.96       18.36      3.43 o 
   4   4   1       37.11       30.51      4.34 o 
   5   4   1       29.38       23.72      5.01 o 
   6   4   1      386.96      395.91     14.12 o 
   7   4   1      137.21      113.90     16.96 o 
   8   4   1       18.47       13.65      7.25 o 
   9   4   1       14.77       21.54      9.17 o 
 -11   5   1       16.79       12.03      6.61 o 
 -10   5   1        1.32        0.00      4.22 o 
  -9   5   1       21.45       11.63      6.61 o 
  -8   5   1       10.00        6.88      4.15 o 
  -7   5   1       11.24       12.51      4.10 o 
  -6   5   1       35.20       40.58      7.47 o 
  -5   5   1      358.06      358.20     12.27 o 
  -4   5   1      112.16      125.71      4.55 o 
  -3   5   1       76.29       74.20      3.69 o 
  -2   5   1        0.02        0.29      1.27 o 
  -1   5   1       18.33       22.27      3.44 o 
   0   5   1     1000.70      939.61     23.52 o 
   1   5   1       24.10       18.49      2.47 o 
   2   5   1       80.28       79.64     15.79 o 
   3   5   1        2.17       -0.61      4.37 o 
   4   5   1       10.88       14.17      4.80 o 
   5   5   1      545.66      558.48     29.33 o 
   6   5   1      112.91      130.97     12.37 o 
   7   5   1       34.30       43.74     17.07 o 
   8   5   1       36.01       36.10      6.44 o 
 -11   6   1       17.25       13.48      5.94 o 
 -10   6   1        1.79       -2.23      4.04 o 
  -9   6   1        6.64        4.30      5.01 o 
  -8   6   1       18.87       20.13      5.25 o 
  -7   6   1        2.65        0.53      3.23 o 
  -6   6   1       38.45       34.90      5.12 o 
  -5   6   1        8.50        5.70      4.16 o 
  -4   6   1      109.94      110.44      8.03 o 
  -3   6   1      104.66      104.58      4.75 o 
  -2   6   1       78.36       82.70      4.60 o 
  -1   6   1       14.39        7.65      2.15 o 
   0   6   1        3.00        2.62      2.25 o 
   1   6   1       39.00       43.00      4.82 o 
   2   6   1        5.63        5.20      3.20 o 
   3   6   1        0.93       -0.24      2.67 o 
   4   6   1        2.20        0.08      3.52 o 
   5   6   1      408.32      404.06     15.34 o 
   6   6   1       10.87       10.67      6.40 o 
   7   6   1       35.65       42.09      7.00 o 
   8   6   1        0.37        0.95      4.30 o 
 -10   7   1        5.49        3.02      5.01 o 
  -9   7   1        5.86        6.51      4.51 o 
  -8   7   1       36.00       49.49      7.37 o 
  -7   7   1       63.43       67.33      7.44 o 
  -6   7   1      138.56      149.57     16.75 o 
  -5   7   1      122.59      121.45      8.00 o 
  -4   7   1       96.18       98.58     21.12 o 
  -3   7   1       55.44       52.92      4.18 o 
  -2   7   1      323.84      319.29      9.15 o 
  -1   7   1        4.52        2.72      2.16 o 
   0   7   1       46.88       68.68      4.73 o 
   1   7   1        8.55        0.76      2.68 o 
   2   7   1       20.90       12.76      3.94 o 
   3   7   1       27.56       26.43      5.07 o 
   4   7   1        7.68        5.65      3.98 o 
   5   7   1        1.25        5.12      4.34 o 
   6   7   1        0.01       -1.28      5.12 o 
   7   7   1        0.64        7.56      4.97 o 
 -10   8   1        0.01        1.33      6.19 o 
  -9   8   1        1.55        6.45      5.07 o 
  -8   8   1       26.82       35.50      6.79 o 
  -7   8   1      151.92      122.29      9.72 o 
  -6   8   1       81.16       89.01      8.75 o 
  -5   8   1       12.98        7.39      4.10 o 
  -4   8   1        0.87        2.47      3.54 o 
  -3   8   1      363.26      378.94     10.75 o 
  -2   8   1        0.94        0.95      2.59 o 
  -1   8   1       39.29       41.23      4.32 o 
   0   8   1      225.37      237.36     10.46 o 
   1   8   1       70.47       70.93      7.25 o 
   2   8   1      178.22      155.33     22.82 o 
   3   8   1       27.44       25.30      5.43 o 
   4   8   1       31.78       29.09      8.21 o 
   5   8   1       36.41       26.88      8.53 o 
   6   8   1        5.46        6.19      6.83 o 
  -9   9   1        2.32        5.82      5.19 o 
  -8   9   1        7.98       17.76      5.96 o 
  -7   9   1        3.03        7.68      4.98 o 
  -6   9   1       24.67       16.16      5.19 o 
  -5   9   1        7.52        9.71      5.44 o 
  -4   9   1      412.54      406.80     32.96 o 
  -3   9   1       69.88       88.31      6.20 o 
  -2   9   1        6.26        4.79      3.58 o 
  -1   9   1        3.95        9.60      5.12 o 
   0   9   1        2.43        5.76      4.69 o 
   1   9   1       17.27       20.69      6.40 o 
   2   9   1       25.16       31.14      8.11 o 
   3   9   1       11.19       17.92      7.04 o 
   4   9   1        5.78        9.17      6.40 o 
   5   9   1        0.54        1.49      6.19 o 
  -8  10   1       25.86       14.29      9.39 o 
  -7  10   1       47.95       46.29     11.95 o 
  -6  10   1        0.00       -2.77      6.40 o 
  -5  10   1        0.33        0.00      6.40 o 
  -4  10   1       25.03       26.24      9.39 o 
  -3  10   1        1.53        3.63      6.61 o 
  -2  10   1        5.33        4.05      4.91 o 
  -1  10   1       14.93       15.36      5.97 o 
   0  10   1       70.90       76.58     10.45 o 
   1  10   1      123.42      131.19     13.87 o 
   2  10   1       20.94       15.79      7.47 o 
   3  10   1        3.36        1.71      5.55 o 
  -6  11   1        4.09       11.95      9.39 o 
  -5  11   1       14.35       37.54     11.31 o 
  -4  11   1        2.34        0.64      7.47 o 
  -2  11   1        0.83       -1.49      4.91 o 
  -1  11   1       23.55       24.32      7.47 o 
   0  11   1       10.13       13.01      6.83 o 
   1  11   1        0.14       10.45      6.40 o 
  -2 -11   2        2.81        5.97      6.40 o 
  -1 -11   2       20.23       18.98      7.47 o 
   0 -11   2       25.00       27.94      8.32 o 
   1 -11   2        8.43       20.69      6.83 o 
   3 -11   2       14.12       20.26      9.39 o 
   4 -11   2        1.80       -6.40      7.89 o 
   5 -11   2        2.59        9.60      9.39 o 
   6 -11   2        0.09       -5.55      8.53 o 
  -4 -10   2       11.29       20.69      8.32 o 
  -3 -10   2      171.93      154.44     15.15 o 
  -2 -10   2        0.58        0.00      5.33 o 
  -1 -10   2       14.23       21.12      7.25 o 
   0 -10   2        7.79        1.92      4.69 o 
   1 -10   2        7.55        1.07      4.48 o 
   2 -10   2       15.58       15.00      4.68 o 
   3 -10   2       45.37       65.70     13.01 o 
   4 -10   2        1.76       12.37      8.75 o 
   5 -10   2      130.21      143.56     17.71 o 
   6 -10   2      130.08      152.52     18.98 o 
   7 -10   2       14.54       19.62      9.81 o 
  -5  -9   2        5.17        3.41      6.19 o 
  -4  -9   2        0.60        0.21      5.55 o 
  -3  -9   2        0.84        0.00      5.12 o 
  -2  -9   2        0.82        2.35      4.69 o 
  -1  -9   2       40.61       41.60      8.11 o 
   0  -9   2       43.15       46.08      8.11 o 
   1  -9   2       14.79       15.10      6.40 o 
   2  -9   2      149.33      157.68     20.26 o 
   3  -9   2        0.07       -0.64      6.61 o 
   4  -9   2      141.65      120.74     14.93 o 
   5  -9   2       25.03       24.10      9.17 o 
   6  -9   2        6.76        5.55      7.68 o 
   7  -9   2       59.02       87.46     15.36 o 
   8  -9   2        2.63        3.63      7.25 o 
  -7  -8   2       21.85       14.51      7.89 o 
  -6  -8   2        0.12        7.68      6.40 o 
  -5  -8   2       38.50       42.45      9.17 o 
  -4  -8   2       13.73       25.17      7.47 o 
  -3  -8   2       15.28       21.12      6.83 o 
  -2  -8   2        1.14        1.71      4.05 o 
  -1  -8   2        9.47        7.04      4.27 o 
   0  -8   2      207.15      172.63     14.19 o 
   1  -8   2       14.87       10.11      6.40 o 
   2  -8   2       12.55       20.99      4.22 o 
   3  -8   2       40.19       29.62     11.73 o 
   4  -8   2      347.74      375.22     22.61 o 
   5  -8   2       88.42       93.86     13.44 o 
   6  -8   2      330.53      351.97     23.46 o 
   7  -8   2        0.26       10.24      7.25 o 
   8  -8   2       27.09       24.74      9.39 o 
   9  -8   2        0.65       10.24      8.75 o 
  -8  -7   2        1.02        2.35      6.19 o 
  -7  -7   2        2.48        4.05      5.76 o 
  -6  -7   2      148.90      130.55     13.44 o 
  -5  -7   2        3.74        5.76      5.33 o 
  -4  -7   2       17.74       13.87      5.97 o 
  -3  -7   2        0.07       -0.85      3.63 o 
  -2  -7   2       22.58       24.32      5.76 o 
  -1  -7   2      450.89      437.79     30.93 o 
   0  -7   2        0.19        1.36      2.40 o 
   1  -7   2      155.80      202.37     17.92 o 
   2  -7   2       73.81       73.62      4.55 o 
   3  -7   2      851.32      888.99     20.04 o 
   4  -7   2       56.11       76.58      6.47 o 
   5  -7   2       34.89       41.19      5.68 o 
   6  -7   2        0.93       -4.30      3.07 o 
   7  -7   2      331.74      343.64     14.83 o 
   8  -7   2        1.22       -2.53      3.84 o 
   9  -7   2        8.55        5.08      4.89 o 
  10  -7   2       11.53        2.11      5.02 o 
  -8  -6   2        8.78        4.05      6.19 o 
  -7  -6   2      207.90      205.85     22.18 o 
  -6  -6   2       33.47       25.13      4.97 o 
  -5  -6   2       10.55       10.55      6.29 o 
  -4  -6   2        1.38       -4.48      2.99 o 
  -3  -6   2       56.83       63.41      5.76 o 
  -2  -6   2      139.02      155.47      6.95 o 
  -1  -6   2      188.49      205.55      6.55 o 
   0  -6   2        0.53       -0.78      1.84 o 
   1  -6   2      163.67      148.78      5.37 o 
   2  -6   2       40.15       38.11      3.64 o 
   3  -6   2       47.58       61.87      6.08 o 
   4  -6   2        0.00       -2.18      3.84 o 
   5  -6   2        9.54       14.87      3.78 o 
   6  -6   2       15.20       15.24      5.65 o 
   7  -6   2       16.06       16.97      5.97 o 
   8  -6   2        3.02       -0.17      4.10 o 
   9  -6   2       21.30       16.47      8.00 o 
  10  -6   2       53.24       47.45     24.64 o 
  -9  -5   2        0.12       -1.49      5.33 o 
  -8  -5   2        9.50        6.11      4.37 o 
  -7  -5   2      165.73      160.08      9.60 o 
  -6  -5   2       32.05       24.56      6.61 o 
  -5  -5   2        0.01       -1.75      2.33 o 
  -4  -5   2        8.04       14.08      4.69 o 
  -3  -5   2       28.29       21.62      3.46 o 
  -2  -5   2      335.51      354.15      8.53 o 
  -1  -5   2        0.18       -1.02      1.34 o 
   0  -5   2       68.95       55.88      3.30 o 
   1  -5   2       13.43       27.71      2.92 o 
   2  -5   2      261.37      273.72      6.76 o 
   3  -5   2      160.20      182.11      5.45 o 
   4  -5   2      127.30      121.88      6.59 o 
   5  -5   2        0.52        6.14      3.41 o 
   6  -5   2        0.05       -0.07      2.51 o 
   7  -5   2      215.24      207.55     10.60 o 
   8  -5   2       31.60       37.03     11.63 o 
   9  -5   2       29.94       44.68     10.67 o 
  10  -5   2        0.49        3.99      5.02 o 
 -10  -4   2        7.82        5.97      6.83 o 
  -9  -4   2       45.15       45.44     10.24 o 
  -8  -4   2       80.13       93.03      8.04 o 
  -7  -4   2       10.04        6.32      6.51 o 
  -6  -4   2       21.46       29.11      4.65 o 
  -5  -4   2      143.89      161.13      7.74 o 
  -4  -4   2        0.00       -1.66      1.73 o 
  -3  -4   2        5.05        4.43      2.35 o 
  -2  -4   2       75.33       76.67      3.55 o 
  -1  -4   2      122.30      155.22      4.64 o 
   0  -4   2      902.60      908.60     14.87 o 
   1  -4   2       42.88       52.99      4.40 o 
   2  -4   2       44.12       35.53      2.38 o 
   3  -4   2      452.30      483.80      9.91 o 
   4  -4   2        9.97        7.98      1.65 o 
   5  -4   2       12.62       10.65      4.05 o 
   6  -4   2        0.50       -0.20      2.45 o 
   7  -4   2       39.33       34.45      5.38 o 
   8  -4   2      222.94      191.25     10.72 o 
   9  -4   2       26.94       15.16      5.18 o 
  10  -4   2       21.10        6.19      6.19 o 
 -10  -3   2        6.30        3.20      5.76 o 
  -9  -3   2       28.19       16.85      7.47 o 
  -8  -3   2        2.22       -4.28      2.85 o 
  -7  -3   2      102.70       75.80      6.30 o 
  -6  -3   2       39.18       41.85      4.75 o 
  -5  -3   2      147.01      151.48      6.98 o 
  -4  -3   2      458.22      469.54      9.69 o 
  -3  -3   2     1563.58     1515.90     23.19 o 
  -2  -3   2        6.91        5.33      2.35 o 
  -1  -3   2      685.77      635.38     10.82 o 
   0  -3   2        1.15        2.31      1.38 o 
   1  -3   2      517.09      520.52     10.32 o 
   2  -3   2       63.39       50.95      2.45 o 
   3  -3   2        7.50        7.47      1.39 o 
   4  -3   2        5.42        7.33      2.46 o 
   5  -3   2      335.47      396.26     14.93 o 
   6  -3   2      131.15      139.75      7.71 o 
   7  -3   2      234.24      250.29     11.22 o 
   8  -3   2       91.78       70.14      7.39 o 
   9  -3   2        8.72        3.84      4.34 o 
  10  -3   2       14.23        0.43      5.76 o 
 -10  -2   2       56.96       52.90     11.09 o 
  -9  -2   2        1.60       10.24      6.19 o 
  -8  -2   2       82.20       54.82      9.39 o 
  -7  -2   2       98.10       87.46     10.88 o 
  -6  -2   2      589.30      616.80     12.63 o 
  -5  -2   2      105.01      106.71      4.28 o 
  -4  -2   2       71.04       80.05      3.35 o 
  -3  -2   2      302.82      292.89     12.67 o 
  -2  -2   2     1618.25     1455.33     24.01 o 
  -1  -2   2     7282.02     6964.01    132.68 o 
   0  -2   2      378.49      330.34     12.16 o 
   1  -2   2      109.63       69.05      2.40 o 
   2  -2   2      660.36      660.51     17.02 o 
   3  -2   2       36.36       37.00      2.18 o 
   4  -2   2       64.00       59.55      4.52 o 
   5  -2   2      340.24      367.11      9.91 o 
   6  -2   2        1.37        3.33      2.76 o 
   7  -2   2       67.85       64.39      8.00 o 
   8  -2   2      155.57      165.99     10.25 o 
   9  -2   2        0.77        3.20      5.33 o 
  10  -2   2       18.72       14.29      7.89 o 
 -11  -1   2       13.41        9.39      6.61 o 
 -10  -1   2        0.71       -3.20      5.12 o 
  -9  -1   2       11.63       11.95      6.61 o 
  -8  -1   2        0.76        7.47      5.12 o 
  -7  -1   2       11.89       14.38      2.77 o 
  -6  -1   2      472.14      471.05     10.32 o 
  -5  -1   2       19.00       18.49      2.20 o 
  -4  -1   2       62.44       63.78      3.00 o 
  -3  -1   2     1609.16     1541.64     26.55 o 
  -2  -1   2     7494.69     6996.65     91.96 o 
  -1  -1   2      847.36      797.88     30.18 o 
   0  -1   2      543.74      481.30      9.90 o 
   1  -1   2      304.04      262.76      5.27 o 
   2  -1   2     1444.92     1429.37     22.92 o 
   3  -1   2      952.84      888.22     14.43 o 
   4  -1   2        6.25       10.62      1.66 o 
   5  -1   2      368.47      357.45      8.16 o 
   6  -1   2      133.45      143.75      7.61 o 
   7  -1   2      105.00       80.24     14.83 o 
   8  -1   2       54.40       63.99     10.67 o 
   9  -1   2       55.24       51.20     10.88 o 
  10  -1   2        2.48        5.55      6.61 o 
 -11   0   2        9.36        6.40      6.61 o 
 -10   0   2        8.70        8.11      6.40 o 
  -9   0   2      225.76      219.50     16.21 o 
  -8   0   2       93.80       79.59      6.93 o 
  -7   0   2      337.64      310.38     11.29 o 
  -6   0   2       43.00       46.14      3.30 o 
  -5   0   2       75.23       83.92      3.65 o 
  -4   0   2      427.72      399.52      8.07 o 
  -3   0   2      432.19      398.05     10.51 o 
  -2   0   2     5403.60     5217.36     68.92 o 
  -1   0   2       12.90       13.84      1.15 o 
   0   0   2        8.56       10.61      1.36 o 
   1   0   2      768.62      726.35     11.52 o 
   2   0   2       11.54       17.05      1.59 o 
   3   0   2       30.03       31.96      3.95 o 
   4   0   2      999.06     1099.67     18.10 o 
   5   0   2      727.25      751.62     14.26 o 
   6   0   2      177.92      173.52      5.96 o 
   7   0   2      225.18      253.42     16.85 o 
   8   0   2        7.18        7.25      6.19 o 
   9   0   2        3.56        2.56      5.76 o 
  10   0   2        8.96       11.31      7.25 o 
 -11   1   2        0.00       -6.40      5.12 o 
 -10   1   2        4.16        3.84      5.33 o 
  -9   1   2        0.73        2.73      3.91 o 
  -8   1   2        4.07        6.55      3.67 o 
  -7   1   2      171.96      187.30      8.90 o 
  -6   1   2       24.44       26.80      2.59 o 
  -5   1   2      125.81      109.87      3.90 o 
  -4   1   2       64.73       69.20      2.90 o 
  -3   1   2     1987.07     1821.06     26.05 o 
  -2   1   2    14184.89    13480.74    233.55 o 
  -1   1   2     2583.72     2230.70     30.75 o 
   0   1   2       21.78       18.76      1.40 o 
   1   1   2     8180.76     7796.60    123.84 o 
   2   1   2      144.63      135.28      5.23 o 
   3   1   2       38.34       37.89      2.39 o 
   4   1   2     1687.36     1863.30     33.47 o 
   5   1   2       27.30       32.59      6.40 o 
   6   1   2       89.44       99.08      7.79 o 
   7   1   2       50.07       60.58     10.45 o 
   8   1   2       10.84       10.67      7.04 o 
   9   1   2        1.67       -0.21      5.76 o 
  10   1   2        2.93        6.61      7.04 o 
 -11   2   2        0.00       -4.69      4.48 o 
 -10   2   2       11.45       10.03      6.40 o 
  -9   2   2        0.09        4.98      3.63 o 
  -8   2   2        2.23        1.74      3.41 o 
  -7   2   2        7.76        7.00      4.80 o 
  -6   2   2       89.17       72.62     18.13 o 
  -5   2   2       44.81       38.96      2.48 o 
  -4   2   2        1.43        4.55      1.27 o 
  -3   2   2     1468.15     1276.28     19.33 o 
  -2   2   2     3355.33     3476.89     87.78 o 
  -1   2   2     4278.86     3919.13     62.03 o 
   0   2   2    10700.31    10101.66    132.55 o 
   1   2   2     6334.08     6280.15    101.53 o 
   2   2   2       45.44       34.65      3.38 o 
   3   2   2       24.50       22.30      3.22 o 
   4   2   2      182.46      186.41      7.74 o 
   5   2   2       58.54       74.45      7.25 o 
   6   2   2      162.77      149.44      7.93 o 
   7   2   2      189.01      204.70      9.70 o 
   8   2   2       51.37       37.76      9.81 o 
   9   2   2        5.99        1.71      5.97 o 
  10   2   2        0.00       -0.85      6.19 o 
 -11   3   2        7.65        6.40      6.40 o 
 -10   3   2        0.09       10.56      4.68 o 
  -9   3   2       87.00       99.51      8.73 o 
  -8   3   2        0.34        1.75      3.33 o 
  -7   3   2      149.48      165.01      8.59 o 
  -6   3   2        5.72        2.37      2.40 o 
  -5   3   2        8.45        6.14      1.82 o 
  -4   3   2       27.22       21.71      2.12 o 
  -3   3   2       91.23       99.15      4.33 o 
  -2   3   2      718.95      806.85     13.56 o 
  -1   3   2        5.46        1.76      2.13 o 
   0   3   2     1187.95     1216.26     26.21 o 
   1   3   2        4.94        9.01      2.02 o 
   2   3   2       10.66        7.49      2.40 o 
   3   3   2       24.60       28.66      3.83 o 
   4   3   2      113.87      133.01     10.45 o 
   5   3   2        0.01        1.33      2.71 o 
   6   3   2       24.54       31.76      5.05 o 
   7   3   2      157.65      186.97     13.65 o 
   8   3   2       39.79       47.36     11.09 o 
   9   3   2       14.09       17.07      8.53 o 
 -11   4   2       17.04       11.49      5.87 o 
 -10   4   2       60.89       64.01      8.13 o 
  -9   4   2       46.05       47.41      6.83 o 
  -8   4   2        4.74        2.22      8.96 o 
  -7   4   2       29.39       33.52      5.01 o 
  -6   4   2      305.08      330.20     13.33 o 
  -5   4   2        2.72        3.92      3.84 o 
  -4   4   2       68.77       79.75      6.48 o 
  -3   4   2      147.22      165.36      5.05 o 
  -2   4   2      186.70      183.79      5.49 o 
  -1   4   2       44.91       44.59      3.02 o 
   0   4   2        2.64        4.96      1.69 o 
   1   4   2     1341.96     1537.68     32.95 o 
   2   4   2      180.40      193.25      8.23 o 
   3   4   2       66.04       76.56      6.29 o 
   4   4   2        3.73        3.92      3.18 o 
   5   4   2       80.50       93.60      7.69 o 
   6   4   2       36.27       30.29      6.83 o 
   7   4   2      113.77      131.55      9.69 o 
   8   4   2       10.32       11.95      7.68 o 
   9   4   2       16.79       32.42     10.45 o 
 -11   5   2        3.40       11.04      5.56 o 
 -10   5   2       27.43       34.69     16.11 o 
  -9   5   2       16.55       18.06      9.07 o 
  -8   5   2        3.20        2.29      5.01 o 
  -7   5   2       43.18       37.47      5.56 o 
  -6   5   2        5.10        3.35      6.19 o 
  -5   5   2      119.33      127.94      7.16 o 
  -4   5   2      700.40      762.23     14.39 o 
  -3   5   2      172.02      174.87      8.31 o 
  -2   5   2        1.97        1.93      1.65 o 
  -1   5   2      394.77      435.43     15.87 o 
   0   5   2     1334.76     1513.94     24.70 o 
   1   5   2       29.90       34.93      3.03 o 
   2   5   2       75.35       83.20      6.41 o 
   3   5   2      101.04      106.63      7.53 o 
   4   5   2      188.06      194.49      9.78 o 
   5   5   2      436.04      428.94     15.63 o 
   6   5   2        0.55        5.97      5.12 o 
   7   5   2        0.04        5.53      4.00 o 
   8   5   2        4.14        8.49      4.76 o 
 -11   6   2        1.38       -0.88      4.76 o 
 -10   6   2        0.02        2.76      4.28 o 
  -9   6   2       49.37       55.35      7.53 o 
  -8   6   2        1.17       -0.11      3.52 o 
  -7   6   2       36.56       30.93      5.37 o 
  -6   6   2       44.73       42.98      5.64 o 
  -5   6   2       24.02       28.22      4.56 o 
  -4   6   2      662.15      663.91     24.75 o 
  -3   6   2        1.41        2.36      1.84 o 
  -2   6   2       30.09       49.02      3.83 o 
  -1   6   2       10.25       10.47      2.42 o 
   0   6   2        0.97        2.98      1.95 o 
   1   6   2       42.68       45.89      5.23 o 
   2   6   2        0.02       -2.43      2.48 o 
   3   6   2        0.03        1.00      3.23 o 
   4   6   2        0.41       -1.20      3.48 o 
   5   6   2      151.05      166.21     26.66 o 
   6   6   2        0.63       -4.91      4.69 o 
   7   6   2        0.89        4.33      4.45 o 
 -10   7   2       10.57       12.54      5.79 o 
  -9   7   2       21.69       13.32      7.15 o 
  -8   7   2       37.51       39.88     11.73 o 
  -7   7   2       56.87       51.82      6.86 o 
  -6   7   2       82.92       77.14      7.46 o 
  -5   7   2       28.55       31.14      6.61 o 
  -4   7   2       77.75       84.26      5.17 o 
  -3   7   2       24.25       24.19      3.44 o 
  -2   7   2      293.66      309.62      9.23 o 
  -1   7   2      143.34      156.39      6.46 o 
   0   7   2        2.60        4.22      2.80 o 
   1   7   2       13.87       10.51      4.48 o 
   2   7   2        5.39        6.61      5.97 o 
   3   7   2       25.12       28.51      5.69 o 
   4   7   2        2.69       -4.17      3.51 o 
   5   7   2       35.46       28.10      6.19 o 
   6   7   2       48.65       42.45      9.60 o 
 -10   8   2        2.20        3.20      4.89 o 
  -9   8   2        0.07       -5.51      3.67 o 
  -8   8   2       19.42       16.42      5.58 o 
  -7   8   2       85.34      102.32      9.29 o 
  -6   8   2        8.71        3.73      3.77 o 
  -5   8   2        0.07        0.48      3.58 o 
  -4   8   2      202.56      213.64     34.56 o 
  -3   8   2      250.05      215.56      8.06 o 
  -2   8   2       33.56       42.69      4.41 o 
  -1   8   2      102.89       98.31      7.48 o 
   0   8   2       38.30       42.00      5.77 o 
   1   8   2       10.51       13.02      4.55 o 
   2   8   2       30.05       15.64      5.55 o 
   3   8   2       67.90       68.99      7.77 o 
   4   8   2       11.63        9.09      4.71 o 
   5   8   2        1.12        8.08      5.27 o 
  -9   9   2        0.86        2.09      5.19 o 
  -8   9   2       59.05       60.80      8.44 o 
  -7   9   2        1.15        3.63      4.53 o 
  -6   9   2      113.26      109.35      9.68 o 
  -5   9   2       54.39       54.77     12.48 o 
  -4   9   2        5.81        7.58      4.82 o 
  -3   9   2      115.15      116.39      7.00 o 
  -2   9   2        6.33        8.58      4.27 o 
  -1   9   2       18.58       13.58      4.71 o 
   0   9   2       14.76       12.02      4.50 o 
   1   9   2       10.98        2.71      3.94 o 
   2   9   2       40.41       28.37      7.68 o 
   3   9   2       35.89       51.20     10.03 o 
   4   9   2        0.22        0.00      5.76 o 
  -8  10   2        8.02        9.60      8.11 o 
  -7  10   2        0.23        1.28      6.40 o 
  -6  10   2        9.84        7.89      7.47 o 
  -5  10   2       85.14       74.87     12.80 o 
  -4  10   2      253.00      241.68     19.20 o 
  -3  10   2       15.38       16.21      5.97 o 
  -2  10   2        0.19        7.04      5.12 o 
  -1  10   2       29.17       26.02      7.04 o 
   0  10   2        1.04        0.21      4.69 o 
   1  10   2      104.55       96.63     12.37 o 
   2  10   2        1.76        0.64      5.33 o 
   3  10   2        0.12        2.35      5.97 o 
  -6  11   2       27.26       17.71      9.81 o 
  -5  11   2        7.61       13.87      8.75 o 
  -2  11   2        0.27       -0.64      5.12 o 
  -1  11   2        0.07        1.28      5.33 o 
   0  11   2        6.86        0.43      5.55 o 
   1 -12   3        0.48       -6.83      5.12 o 
  -2 -11   3        7.84       12.16      6.83 o 
  -1 -11   3        0.11        6.40      5.97 o 
   0 -11   3        3.81        6.61      5.76 o 
   1 -11   3       29.11       42.24      8.75 o 
   2 -11   3       33.40       32.00     10.67 o 
   3 -11   3        2.26        2.99      8.11 o 
   4 -11   3        8.00       -5.55      7.89 o 
   5 -11   3        1.81        0.21      8.32 o 
   6 -11   3        1.58       -3.84      8.53 o 
  -4 -10   3        7.86        8.53      6.61 o 
  -3 -10   3       35.30       44.58     10.03 o 
  -2 -10   3      187.11      213.10     16.43 o 
  -1 -10   3        0.24        1.28      5.12 o 
   0 -10   3       74.16       63.99     10.03 o 
   1 -10   3      430.24      467.46     16.95 o 
   2 -10   3       36.76       36.33     11.41 o 
   3 -10   3        1.92       -0.64      6.61 o 
   4 -10   3       57.63       47.57     12.16 o 
   5 -10   3        4.57       21.97     10.67 o 
   6 -10   3      162.90      174.70     21.12 o 
   7 -10   3        0.19       -5.12      8.11 o 
  -6  -9   3       46.98       56.31     11.31 o 
  -5  -9   3        3.35        4.91      6.19 o 
  -4  -9   3        3.08        1.49      5.33 o 
  -3  -9   3        3.84        1.92      4.91 o 
  -2  -9   3       56.66       54.39      9.17 o 
  -1  -9   3      221.84      234.86     15.36 o 
   0  -9   3      160.85      150.68     16.64 o 
   1  -9   3      304.95      325.97     13.22 o 
   2  -9   3       35.13       37.55      6.19 o 
   3  -9   3        3.89        1.71      6.83 o 
   4  -9   3        1.27        4.91      6.83 o 
   5  -9   3        4.95        5.12      7.68 o 
   6  -9   3        0.02        0.21      6.19 o 
   7  -9   3       20.26        8.32      8.11 o 
   8  -9   3       11.49        9.81      8.53 o 
  -7  -8   3        2.25        3.63      6.40 o 
  -6  -8   3        0.27       -2.99      4.69 o 
  -5  -8   3       18.61       25.38      7.89 o 
  -4  -8   3      266.83      270.05     17.28 o 
  -3  -8   3        3.92        1.49      4.48 o 
  -2  -8   3       12.56       21.97      6.61 o 
  -1  -8   3       23.60       45.00      6.51 o 
   0  -8   3      514.27      491.92     32.32 o 
   1  -8   3        1.24        2.97      2.92 o 
   2  -8   3       61.11       70.81      6.54 o 
   3  -8   3        5.14       16.21      7.47 o 
   5  -8   3      107.08       75.94     12.59 o 
   6  -8   3        0.86        6.61      6.83 o 
   7  -8   3       23.04       11.09      8.53 o 
   8  -8   3        0.74        1.28      7.47 o 
   9  -8   3        9.32       12.59      9.81 o 
  -8  -7   3       17.13       15.15      7.89 o 
  -7  -7   3       66.50       66.34     10.67 o 
  -6  -7   3        8.92        4.69      5.55 o 
  -5  -7   3        2.49       -3.84      4.27 o 
  -4  -7   3        0.51       -4.48      2.99 o 
  -3  -7   3        8.43        5.55      4.27 o 
  -2  -7   3       50.55       46.94     11.09 o 
  -1  -7   3      227.62      226.10      9.56 o 
   0  -7   3        1.67        2.40      2.64 o 
   1  -7   3      111.89      112.87      6.97 o 
   2  -7   3       26.36       28.01      4.30 o 
   3  -7   3      236.28      234.81      9.59 o 
   4  -7   3       90.17       72.74     11.09 o 
   5  -7   3       43.13       35.45      8.43 o 
   6  -7   3        7.42        4.91      3.84 o 
   7  -7   3        0.18        7.04      6.72 o 
   8  -7   3        0.02       -1.02      4.00 o 
   9  -7   3       26.00       47.97      7.71 o 
  -8  -6   3        3.26       -7.04      4.69 o 
  -7  -6   3       44.37       41.60      8.53 o 
  -6  -6   3        0.45        3.84      4.91 o 
  -5  -6   3        0.59       -4.69      3.63 o 
  -4  -6   3        8.44        9.60      4.91 o 
  -3  -6   3       93.13       92.36      8.96 o 
  -2  -6   3        2.51        4.10      1.95 o 
  -1  -6   3       23.24       33.52      4.72 o 
   0  -6   3     1223.48     1194.60     20.18 o 
   1  -6   3        0.01        1.50      1.61 o 
   2  -6   3        6.01        5.57      1.76 o 
   3  -6   3       50.74       62.45      3.78 o 
   4  -6   3        1.95       -1.40      2.20 o 
   5  -6   3        0.15       -3.37      2.25 o 
   6  -6   3      208.02      219.10     10.66 o 
   7  -6   3       72.14       72.20     15.89 o 
   8  -6   3      161.77      165.74     11.37 o 
   9  -6   3        0.39       12.88      5.12 o 
  10  -6   3        0.16        0.08      5.55 o 
  -9  -5   3        2.59        3.41      5.76 o 
  -8  -5   3        0.00       -0.36      3.54 o 
  -7  -5   3       34.58       37.85      5.73 o 
  -6  -5   3        2.11       -1.32      6.61 o 
  -5  -5   3        1.00       -0.91      2.45 o 
  -4  -5   3        8.29        6.72      2.64 o 
  -3  -5   3      124.48      143.35      9.60 o 
  -2  -5   3      416.71      394.80     11.17 o 
  -1  -5   3      121.26      111.74      4.23 o 
   0  -5   3       17.83       12.56      1.98 o 
   1  -5   3      267.09      267.21      9.07 o 
   2  -5   3     5066.50     5634.85    120.56 o 
   3  -5   3       38.97       48.39      3.20 o 
   4  -5   3       14.11       14.08      3.07 o 
   5  -5   3        0.03        0.65      2.51 o 
   6  -5   3        5.73        4.80      4.37 o 
   7  -5   3        9.87        6.72      4.25 o 
   8  -5   3        4.47       16.55      5.05 o 
   9  -5   3       18.61       44.37      7.47 o 
  10  -5   3        4.76        4.74      5.56 o 
 -10  -4   3        5.30        5.33      6.83 o 
  -9  -4   3       16.77       21.33      7.68 o 
  -8  -4   3       39.03       29.10      6.72 o 
  -7  -4   3       36.16       45.30      5.65 o 
  -6  -4   3       31.88       32.48      4.69 o 
  -5  -4   3       50.21       58.87      5.05 o 
  -4  -4   3      108.34      109.62      4.48 o 
  -3  -4   3      533.21      566.97     11.24 o 
  -2  -4   3      130.33      117.35      5.49 o 
  -1  -4   3      106.95      101.70      3.43 o 
   0  -4   3      284.98      278.25     11.84 o 
   1  -4   3      159.61      158.91      5.58 o 
   2  -4   3      851.05      888.63     15.43 o 
   3  -4   3      182.75      187.68      7.93 o 
   4  -4   3       98.09       97.72      7.10 o 
   5  -4   3        9.06        8.62      2.96 o 
   6  -4   3      123.80      133.52      8.20 o 
   7  -4   3       72.45       79.67      7.52 o 
   8  -4   3       36.84       37.87     12.69 o 
   9  -4   3        1.42        9.55      4.92 o 
  10  -4   3        1.16        1.49      5.97 o 
 -10  -3   3        1.68        3.63      5.97 o 
  -9  -3   3        0.21       -6.08      4.05 o 
  -8  -3   3       55.97       70.54      6.80 o 
  -7  -3   3        0.56        0.34      2.70 o 
  -6  -3   3       63.30       67.61      6.40 o 
  -5  -3   3       13.94       16.10      2.41 o 
  -4  -3   3        5.71        9.84      1.99 o 
  -3  -3   3        1.65       -1.52      1.15 o 
  -2  -3   3      408.20      423.76      9.87 o 
  -1  -3   3     1078.07     1074.95     21.43 o 
   0  -3   3       12.04       16.96      2.36 o 
   1  -3   3     1750.93     1874.70     27.06 o 
   2  -3   3       96.29       98.21      3.53 o 
   3  -3   3      118.41      112.11      3.99 o 
   4  -3   3       65.23       61.56      3.44 o 
   5  -3   3       23.84       32.36      4.37 o 
   6  -3   3       17.08       12.69      3.67 o 
   7  -3   3       31.81       28.16      5.35 o 
   8  -3   3       26.36       12.16      4.82 o 
   9  -3   3        3.77        3.41      6.19 o 
  10  -3   3        1.67       -2.56      5.97 o 
 -11  -2   3        8.14        9.60      6.61 o 
 -10  -2   3       12.56       11.52      7.04 o 
  -9  -2   3        1.03        1.49      4.91 o 
  -8  -2   3      127.46      126.71     12.59 o 
  -7  -2   3       11.75       15.15      3.64 o 
  -6  -2   3      217.17      212.13      8.72 o 
  -5  -2   3      492.83      533.92     10.98 o 
  -4  -2   3        3.58        7.68      1.68 o 
  -3  -2   3      177.01      190.76      5.12 o 
  -2  -2   3        3.55       -0.38      1.52 o 
  -1  -2   3     6671.30     6657.65    110.28 o 
   0  -2   3        0.08        0.81      2.13 o 
   1  -2   3      238.57      243.26      5.47 o 
   2  -2   3       94.02       88.37      3.36 o 
   3  -2   3       98.07      116.33      4.61 o 
   4  -2   3       94.93       95.33      6.39 o 
   5  -2   3      142.53      138.62      7.24 o 
   6  -2   3        3.78        3.32      2.79 o 
   7  -2   3       49.12       48.88      6.18 o 
   8  -2   3        0.00       -0.85      5.12 o 
   9  -2   3        2.79       -1.07      5.12 o 
  10  -2   3        4.88       30.50     10.24 o 
 -11  -1   3        4.40        4.48      6.40 o 
 -10  -1   3        1.11        7.47      6.19 o 
  -9  -1   3       68.10       58.02      9.60 o 
  -8  -1   3       20.22       22.61      6.83 o 
  -7  -1   3       71.43       86.59     11.96 o 
  -6  -1   3      121.64      140.75      5.28 o 
  -5  -1   3      143.34      133.44      4.70 o 
  -4  -1   3      917.20      918.59     15.42 o 
  -3  -1   3      266.99      277.37      6.19 o 
  -2  -1   3     1149.24     1184.18     17.77 o 
  -1  -1   3     2272.48     2118.08     33.87 o 
   0  -1   3      377.98      328.26      6.34 o 
   1  -1   3      749.19      720.46     12.02 o 
   2  -1   3        4.92        1.83      1.26 o 
   3  -1   3      723.81      716.21     12.80 o 
   4  -1   3     1908.76     2030.22     30.62 o 
   5  -1   3      155.15      154.96      6.71 o 
   6  -1   3        0.06        1.08      2.70 o 
   7  -1   3       36.99       36.69      8.11 o 
   8  -1   3       69.39       69.97     11.09 o 
   9  -1   3        3.46       -2.56      5.55 o 
  10  -1   3       32.45       16.43      8.11 o 
 -11   0   3        0.35        1.71      5.97 o 
 -10   0   3        0.71        3.20      5.55 o 
  -9   0   3       67.42       68.26     10.45 o 
  -8   0   3       61.89       66.35      6.18 o 
  -7   0   3      646.31      627.12     15.99 o 
  -6   0   3       89.47       84.64      4.09 o 
  -5   0   3      153.66      156.91      6.66 o 
  -4   0   3      441.42      431.07      8.72 o 
  -3   0   3    10975.33    10322.29    135.26 o 
  -2   0   3    21826.31    20598.97    351.93 o 
  -1   0   3     2047.87     1876.55     26.61 o 
   0   0   3       19.46       11.22      1.47 o 
   1   0   3       88.72       89.67      3.64 o 
   2   0   3       29.25       28.19      3.56 o 
   3   0   3      657.52      716.61     13.65 o 
   4   0   3       19.07       17.89      2.76 o 
   5   0   3        2.96        3.81      1.84 o 
   6   0   3      320.71      318.05     16.85 o 
   7   0   3        8.90       12.16      6.40 o 
   8   0   3        1.00       -2.56      4.91 o 
   9   0   3        1.29        3.41      6.83 o 
  10   0   3        2.00       -2.56      5.97 o 
 -11   1   3        0.86        4.48      6.40 o 
 -10   1   3        0.78        0.64      5.12 o 
  -9   1   3        2.18        3.29      3.73 o 
  -8   1   3       37.77       31.54      6.08 o 
  -7   1   3        0.00       -2.14      2.33 o 
  -6   1   3       50.98       55.86      3.82 o 
  -5   1   3      223.52      212.64      7.05 o 
  -4   1   3      329.25      293.89      6.80 o 
  -3   1   3      518.64      562.91     12.36 o 
  -2   1   3     3755.82     3591.71     66.94 o 
  -1   1   3       90.85      105.12      3.44 o 
   0   1   3      658.07      633.68     10.94 o 
   1   1   3       48.07       57.12      2.93 o 
   2   1   3      164.83      157.22      4.82 o 
   3   1   3       63.51       75.15      5.14 o 
   4   1   3      247.70      270.98      7.13 o 
   5   1   3        0.66        0.85      2.56 o 
   6   1   3       24.07       28.03      4.18 o 
   7   1   3      163.49      155.72     15.79 o 
   8   1   3      109.57      131.61     15.36 o 
   9   1   3       13.86       30.08      8.96 o 
  10   1   3        2.16        0.43      7.04 o 
 -11   2   3        5.60        2.77      5.76 o 
 -10   2   3      166.14      146.12     10.63 o 
  -9   2   3      271.55      324.26     13.64 o 
  -8   2   3       70.61       78.49      8.43 o 
  -7   2   3      138.68      142.76      7.84 o 
  -6   2   3       17.33       19.08      2.59 o 
  -5   2   3      693.49      648.31     12.12 o 
  -4   2   3     1432.04     1441.84     22.26 o 
  -3   2   3      584.31      536.50     10.06 o 
  -2   2   3      133.35      155.59      4.59 o 
  -1   2   3    18368.31    17324.88    225.47 o 
   0   2   3     2355.03     2197.66     31.61 o 
   1   2   3      418.86      379.34      7.64 o 
   2   2   3      130.00      137.30      9.28 o 
   3   2   3      505.15      544.66     15.15 o 
   4   2   3       27.45       32.23      4.10 o 
   5   2   3       31.35       39.84      4.93 o 
   6   2   3        0.31       -1.37      2.67 o 
   7   2   3       59.11       58.02     11.09 o 
   8   2   3        2.77       10.67      7.25 o 
   9   2   3        8.60       10.03      7.89 o 
 -11   3   3        0.17        1.78      4.49 o 
 -10   3   3       33.59       38.23      6.62 o 
  -9   3   3        2.88        1.07      3.47 o 
  -8   3   3        8.00       10.08      4.16 o 
  -7   3   3       94.00      103.16      7.52 o 
  -6   3   3        4.34        4.28      2.82 o 
  -5   3   3      736.42      746.76     37.44 o 
  -4   3   3       40.61       51.82      4.30 o 
  -3   3   3        2.59        6.01      1.54 o 
  -2   3   3     1078.27     1072.14     17.52 o 
  -1   3   3        0.16        0.33      1.20 o 
   0   3   3      201.75      182.47     10.89 o 
   1   3   3     1469.61     1512.10     23.46 o 
   2   3   3       76.46       80.69     15.68 o 
   3   3   3      301.72      316.05     11.02 o 
   4   3   3      146.66      165.12      8.19 o 
   5   3   3       34.78       33.82      5.09 o 
   6   3   3      304.36      315.06     16.00 o 
   7   3   3      110.27      132.29     10.56 o 
   8   3   3        4.45        9.81      7.25 o 
   9   3   3        2.47        9.39      7.89 o 
 -11   4   3        3.53        2.49      6.08 o 
 -10   4   3       12.03       22.76      5.63 o 
  -9   4   3       80.86       82.98      8.23 o 
  -8   4   3       57.45       60.97      7.25 o 
  -7   4   3       80.14       97.79     11.73 o 
  -6   4   3        4.65        7.30      3.27 o 
  -5   4   3       52.64       56.21      4.30 o 
  -4   4   3        1.55        2.44      1.58 o 
  -3   4   3       17.82       19.21      2.38 o 
  -2   4   3       63.07       62.69      5.07 o 
  -1   4   3      316.16      303.85      7.71 o 
   0   4   3     2288.65     2317.48     40.31 o 
   1   4   3        4.29        8.00      1.76 o 
   2   4   3      148.77      138.44      9.49 o 
   3   4   3      103.09       97.50     18.88 o 
   4   4   3      106.97       84.07      7.02 o 
   5   4   3       13.66       22.10      5.01 o 
   6   4   3       17.01       19.20      5.97 o 
   7   4   3       74.31       67.23      7.43 o 
   8   4   3       56.37       59.94     12.80 o 
 -11   5   3        0.15        4.09      4.82 o 
 -10   5   3        9.97       16.40      5.87 o 
  -9   5   3        4.91        4.46      3.94 o 
  -8   5   3       46.57       63.80      7.24 o 
  -7   5   3        1.71       -1.25      2.76 o 
  -6   5   3        0.87        2.13      3.02 o 
  -5   5   3      132.22      153.67      7.98 o 
  -4   5   3        0.08       -0.47      1.62 o 
  -3   5   3       35.56       34.42      3.23 o 
  -2   5   3     1081.26     1045.69     18.69 o 
  -1   5   3      279.12      314.74      8.39 o 
   0   5   3       60.15       62.14      4.26 o 
   1   5   3        3.73       -1.62      2.13 o 
   2   5   3       11.35       11.62      3.73 o 
   3   5   3      148.70      158.99     16.00 o 
   4   5   3        4.81        3.14      3.58 o 
   5   5   3       58.15       64.51      7.38 o 
   6   5   3       46.31       33.71      6.25 o 
   7   5   3       17.37       26.51      5.96 o 
   8   5   3        1.65       -4.05      5.12 o 
 -11   6   3       12.24       10.75      5.79 o 
 -10   6   3        0.43       -0.71      4.28 o 
  -9   6   3       21.60       13.65      5.10 o 
  -8   6   3        9.79        8.43      4.22 o 
  -7   6   3       17.76       21.25      5.76 o 
  -6   6   3       66.77       79.18      7.13 o 
  -5   6   3        4.21        1.83      3.73 o 
  -4   6   3      544.23      522.25     11.95 o 
  -3   6   3       20.37       21.29      3.03 o 
  -2   6   3        1.66        0.10      2.34 o 
  -1   6   3        5.07        4.52      3.81 o 
   0   6   3       26.26       24.91     13.23 o 
   1   6   3       46.05       43.49      5.65 o 
   2   6   3        4.95        4.43      3.43 o 
   3   6   3       65.74       72.89      9.71 o 
   4   6   3      272.53      303.12     17.49 o 
   5   6   3        3.67        7.09      4.36 o 
   6   6   3       17.90       13.65      5.87 o 
   7   6   3        0.44        0.64      5.97 o 
 -10   7   3       26.19       33.61      7.68 o 
  -9   7   3       11.44        7.96      4.82 o 
  -8   7   3        1.35       -4.09      3.12 o 
  -7   7   3        0.02        2.09      3.67 o 
  -6   7   3        9.90       14.81      4.61 o 
  -5   7   3        0.52       -0.18      3.09 o 
  -4   7   3        0.46        0.59      2.12 o 
  -3   7   3      191.87      203.56      7.55 o 
  -2   7   3      217.28      221.53     12.40 o 
  -1   7   3       63.64       63.10      9.14 o 
   0   7   3        0.19       -1.46      2.41 o 
   1   7   3       69.46       82.56      7.37 o 
   2   7   3       28.18       39.46      6.05 o 
   3   7   3       90.12       88.11      8.40 o 
   4   7   3      107.97       90.20     14.29 o 
   5   7   3        1.46        1.13      4.54 o 
   6   7   3        1.54        7.71      5.36 o 
 -10   8   3        0.08        2.20      4.97 o 
  -9   8   3        0.68        0.70      4.40 o 
  -8   8   3        0.18        1.47      4.30 o 
  -7   8   3        1.08       -0.78      4.06 o 
  -6   8   3        7.15        4.88      4.25 o 
  -5   8   3      108.34      100.40     10.35 o 
  -4   8   3        9.59        8.35      2.99 o 
  -3   8   3       99.43      104.17      6.34 o 
  -2   8   3       97.66      107.00      9.03 o 
  -1   8   3      226.37      251.65     16.00 o 
   0   8   3      120.99      118.74     10.13 o 
   1   8   3      122.44      121.04      9.28 o 
   2   8   3        1.25        3.55      4.03 o 
   3   8   3        0.02       -1.52      3.67 o 
   4   8   3        8.02        4.69      4.89 o 
   5   8   3        0.10        2.96      5.01 o 
  -9   9   3        0.87        7.02      5.43 o 
  -8   9   3        2.04        3.65      5.01 o 
  -7   9   3       18.30       24.71      6.33 o 
  -6   9   3       12.03       16.43      5.40 o 
  -5   9   3        0.01       -1.95      3.84 o 
  -4   9   3       31.14       36.20      6.55 o 
  -3   9   3       42.39       47.08      9.24 o 
  -2   9   3        0.59       -0.80      3.23 o 
  -1   9   3       15.38       22.31      5.12 o 
   0   9   3       43.04       39.54      6.31 o 
   1   9   3        0.67        4.46      4.10 o 
   2   9   3        6.98        8.93      4.82 o 
   3   9   3        8.31       14.38      5.64 o 
   4   9   3        0.01       -9.74     10.67 o 
  -8  10   3        8.51        8.29      6.11 o 
  -7  10   3        3.73        7.43      5.49 o 
  -6  10   3       70.58       77.95     21.97 o 
  -5  10   3       39.59       34.85      7.08 o 
  -4  10   3       13.61        9.99      5.37 o 
  -3  10   3       22.53       24.32      6.61 o 
  -2  10   3       71.19       71.89      9.81 o 
  -1  10   3        6.71        0.64      5.12 o 
   0  10   3        1.90       -5.12      4.48 o 
   1  10   3        4.55       23.46      7.68 o 
   2  10   3        1.59        3.63      5.55 o 
  -5  11   3       13.99        8.32      8.32 o 
  -2  11   3        1.56        1.28      4.91 o 
  -1  11   3        0.26        0.85      5.33 o 
  -2 -11   4        0.58        0.64      5.97 o 
  -1 -11   4       16.47       14.29      7.04 o 
   0 -11   4        1.52       -0.21      5.12 o 
   1 -11   4        0.48       -2.35      4.91 o 
   2 -11   4       15.56       31.57     10.67 o 
   3 -11   4       14.39       14.08      9.17 o 
   4 -11   4        0.90       -1.28      7.25 o 
   5 -11   4       14.24        7.47      9.17 o 
  -4 -10   4       75.94       82.77     12.37 o 
  -3 -10   4       19.21       32.21      8.53 o 
  -2 -10   4       57.32       70.61     11.09 o 
  -1 -10   4       78.19       94.92     11.73 o 
   0 -10   4       16.47       24.53      7.25 o 
   1 -10   4      134.47      125.72      9.53 o 
   2 -10   4        6.98       12.83      8.43 o 
   3 -10   4       40.01       39.68     10.88 o 
   4 -10   4       29.34       30.72     10.88 o 
   5 -10   4        1.59       18.56      9.39 o 
   6 -10   4        7.01        1.71      8.53 o 
   7 -10   4        2.36       -2.99      7.47 o 
  -6  -9   4        0.08       -1.92      5.97 o 
  -5  -9   4       27.82       20.90      8.11 o 
  -4  -9   4      110.24      118.18     13.23 o 
  -3  -9   4        2.60        5.33      5.33 o 
  -2  -9   4      180.23      178.12     14.08 o 
  -1  -9   4       72.39       66.34      9.60 o 
   0  -9   4        1.72        2.11      3.58 o 
   1  -9   4      355.06      357.65     14.83 o 
   2  -9   4        0.62       -4.61      3.07 o 
   3  -9   4       16.00       17.71      8.53 o 
   4  -9   4       22.50       24.32      9.60 o 
   5  -9   4        6.61       24.96     10.24 o 
   6  -9   4        7.68        3.63      7.25 o 
   7  -9   4        8.08        8.32      7.68 o 
   8  -9   4        9.31       11.95      8.11 o 
  -7  -8   4        1.01       -3.20      5.33 o 
  -6  -8   4       19.43       20.48      7.47 o 
  -5  -8   4        8.64        3.84      5.33 o 
  -4  -8   4       29.41       23.46      7.68 o 
  -3  -8   4       33.78       43.30      8.32 o 
  -2  -8   4       16.50       17.28      5.97 o 
  -1  -8   4      320.29      325.37     12.65 o 
   0  -8   4      135.17      163.21     10.03 o 
   1  -8   4       31.92       28.70      4.89 o 
   2  -8   4        0.00        1.30      3.04 o 
   3  -8   4       13.88       15.36      7.89 o 
   4  -8   4       36.69       38.18     10.03 o 
   5  -8   4      444.82      471.85     27.94 o 
   6  -8   4       93.87       74.87     13.23 o 
   7  -8   4        5.06        8.75      7.47 o 
   8  -8   4       13.21        6.40      7.89 o 
   9  -8   4       58.13       29.01     10.24 o 
  -8  -7   4       72.60       93.00     13.01 o 
  -7  -7   4       25.44       32.42      8.96 o 
  -6  -7   4        1.58       -2.99      4.48 o 
  -5  -7   4        2.05       -1.28      4.05 o 
  -4  -7   4       33.11       42.88      7.89 o 
  -3  -7   4      293.35      299.71     16.43 o 
  -2  -7   4      616.91      607.53     20.90 o 
  -1  -7   4       60.51       57.12      5.62 o 
   0  -7   4       53.31       54.51      5.53 o 
   1  -7   4        0.35       -0.90      3.20 o 
   2  -7   4       27.05       23.14      4.06 o 
   3  -7   4        6.67        9.24      4.27 o 
   4  -7   4       12.66       12.80      6.83 o 
   5  -7   4       34.81       46.08     10.24 o 
   6  -7   4       48.14       42.88     10.45 o 
   7  -7   4       24.28       23.04      9.17 o 
   8  -7   4       59.58       42.88     12.16 o 
   9  -7   4        0.01        5.76      6.83 o 
  -9  -6   4       15.21       22.61      8.75 o 
  -8  -6   4        4.49        2.56      5.76 o 
  -7  -6   4       28.47       27.73      7.89 o 
  -6  -6   4        9.26       12.80      5.97 o 
  -5  -6   4        4.94        1.71      4.48 o 
  -4  -6   4      130.48      115.40     10.67 o 
  -3  -6   4      236.77      234.00     13.44 o 
  -2  -6   4       95.47      106.66      6.77 o 
  -1  -6   4        5.41        6.77      2.87 o 
   0  -6   4       39.40       36.21      4.34 o 
   1  -6   4      217.16      222.64      9.02 o 
   2  -6   4        0.03        0.85      2.13 o 
   3  -6   4       69.15       76.20      6.60 o 
   4  -6   4       28.92       29.10      8.96 o 
   5  -6   4       10.32       12.55     10.35 o 
   6  -6   4       20.77       30.01      7.68 o 
   7  -6   4      401.22      374.59     25.28 o 
   8  -6   4      215.94      205.17     32.53 o 
   9  -6   4       14.10       14.93      8.00 o 
  -9  -5   4        7.38       14.93      7.47 o 
  -8  -5   4       68.71       76.79     10.88 o 
  -7  -5   4       36.67       38.69      5.56 o 
  -6  -5   4        6.50        6.40      4.69 o 
  -5  -5   4       15.37       16.14      5.33 o 
  -4  -5   4       40.09       56.74      4.63 o 
  -3  -5   4      291.38      287.23      9.01 o 
  -2  -5   4        9.53       12.14      1.91 o 
  -1  -5   4       26.64       32.18      3.94 o 
   0  -5   4     1319.41     1388.72     67.30 o 
   1  -5   4      934.41     1012.12     27.04 o 
   2  -5   4      361.37      367.62     14.11 o 
   3  -5   4       62.64       67.10      8.42 o 
   4  -5   4       14.76       15.86      3.35 o 
   5  -5   4      146.76      144.63      9.81 o 
   6  -5   4       72.15       69.84      6.87 o 
   7  -5   4       16.15       21.35      6.08 o 
   8  -5   4       91.84       61.94      8.85 o 
   9  -5   4        0.03        1.74      4.25 o 
  10  -5   4        7.61       -2.77      6.40 o 
 -10  -4   4        0.01        2.35      5.97 o 
  -9  -4   4        1.04       -1.92      5.12 o 
  -8  -4   4       16.49       18.88      8.21 o 
  -7  -4   4       52.80       59.76      6.11 o 
  -6  -4   4      130.56      111.60     12.91 o 
  -5  -4   4       73.64       69.25      6.37 o 
  -4  -4   4      132.24      140.55      5.20 o 
  -3  -4   4       40.88       50.05      3.39 o 
  -2  -4   4        1.97        0.50      1.44 o 
  -1  -4   4       10.37        1.60      2.56 o 
   0  -4   4      249.14      245.83      8.50 o 
   1  -4   4      338.05      377.64     11.53 o 
   2  -4   4      777.92      843.91     14.75 o 
   3  -4   4      189.24      224.72      6.35 o 
   4  -4   4      177.35      177.46      7.99 o 
   5  -4   4        0.00        2.02      2.71 o 
   6  -4   4      180.24      169.25     10.24 o 
   7  -4   4       39.05       39.90      6.31 o 
   8  -4   4      113.15       87.90      8.58 o 
   9  -4   4        0.23        1.28      5.55 o 
  10  -4   4        1.86        8.32      7.47 o 
 -10  -3   4        0.51        5.97      5.97 o 
  -9  -3   4        0.33       -2.56      4.69 o 
  -8  -3   4        6.01        1.68      3.24 o 
  -7  -3   4       48.17       48.76      5.34 o 
  -6  -3   4       47.61       47.23      5.80 o 
  -5  -3   4      116.84      125.61      4.99 o 
  -4  -3   4      228.32      295.60      7.50 o 
  -3  -3   4      115.74      142.29      4.61 o 
  -2  -3   4       25.75       39.33      2.44 o 
  -1  -3   4        5.82        2.88      1.85 o 
   0  -3   4        0.91        0.32      1.60 o 
   1  -3   4       28.14       25.64      1.97 o 
   2  -3   4      117.60      139.10      6.89 o 
   3  -3   4       78.17       82.42      3.79 o 
   4  -3   4      347.36      348.13     11.06 o 
   5  -3   4      265.68      243.57     10.17 o 
   6  -3   4       75.95       78.52      7.01 o 
   7  -3   4        0.00       -1.52      3.33 o 
   8  -3   4        5.37       -4.80      3.20 o 
   9  -3   4       13.37        2.99      6.40 o 
  10  -3   4        1.30        0.00      7.04 o 
 -11  -2   4       11.86        7.04      6.61 o 
 -10  -2   4        4.70        4.69      5.76 o 
  -9  -2   4        1.64        0.85      4.48 o 
  -8  -2   4        6.19       -0.64      4.48 o 
  -7  -2   4        0.14       -0.18      2.00 o 
  -6  -2   4       37.07       43.89      3.65 o 
  -5  -2   4       68.07       76.04      4.09 o 
  -4  -2   4       65.60       81.54      3.72 o 
  -3  -2   4      469.50      479.99      9.47 o 
  -2  -2   4      197.28      167.36      4.40 o 
  -1  -2   4     5954.05     5729.45     94.96 o 
   0  -2   4      457.02      425.05      8.07 o 
   1  -2   4       16.47       20.93      1.99 o 
   2  -2   4      215.77      243.67      7.84 o 
   3  -2   4      133.30      155.67      6.04 o 
   4  -2   4        8.17       10.69      6.08 o 
   5  -2   4        4.01       -1.14      2.45 o 
   6  -2   4        0.55       -3.70      2.70 o 
   7  -2   4        4.36        3.27      3.76 o 
   8  -2   4       26.95       34.98      9.39 o 
   9  -2   4        4.30        4.91      6.61 o 
  10  -2   4        0.38       10.03      8.11 o 
 -11  -1   4        1.01       -1.71      4.69 o 
 -10  -1   4        0.08       -5.76      4.48 o 
  -9  -1   4       58.74       45.01      8.53 o 
  -8  -1   4       54.53       60.43      6.10 o 
  -7  -1   4        2.94        5.66      2.34 o 
  -6  -1   4      312.79      350.77      8.93 o 
  -5  -1   4       25.00       28.95      2.70 o 
  -4  -1   4     1038.84      989.00     16.65 o 
  -3  -1   4     1549.63     1529.39     23.16 o 
  -2  -1   4     9224.48     8828.69    116.46 o 
  -1  -1   4      487.50      455.51      8.58 o 
   0  -1   4     2004.40     1907.53     27.81 o 
   1  -1   4      837.12      804.08     16.51 o 
   2  -1   4      626.81      617.92     11.78 o 
   3  -1   4      916.51     1046.09     32.64 o 
   4  -1   4       49.47       68.37      4.04 o 
   5  -1   4        0.06        0.35      1.71 o 
   6  -1   4        0.34       -0.46      2.94 o 
   7  -1   4        3.16        3.84      5.97 o 
   8  -1   4      181.98      177.26     17.07 o 
   9  -1   4       30.09       37.33     10.45 o 
  10  -1   4        0.30       -5.33      5.97 o 
 -11   0   4        5.97        0.43      6.40 o 
 -10   0   4        8.94       13.65      6.83 o 
  -9   0   4       66.89       65.38      6.86 o 
  -8   0   4      117.81      114.04      9.28 o 
  -7   0   4      135.86      133.74      5.57 o 
  -6   0   4        5.89        5.68      2.02 o 
  -5   0   4      130.86      127.74      4.75 o 
  -4   0   4     4126.18     4047.68     56.06 o 
  -3   0   4      793.65      790.19     13.53 o 
  -2   0   4    10201.37     9690.80    127.54 o 
  -1   0   4      183.87      171.96      4.79 o 
   0   0   4      518.96      495.48      9.52 o 
   1   0   4       67.52       79.28      5.92 o 
   2   0   4       52.06       75.61      6.72 o 
   3   0   4      453.87      484.82     17.49 o 
   4   0   4       38.16       42.13      3.36 o 
   5   0   4        4.80        5.46      2.48 o 
   6   0   4        1.19       -1.49      4.05 o 
   7   0   4        6.10        3.63      5.33 o 
   8   0   4       15.13       18.34      7.89 o 
   9   0   4        7.58       21.54      9.39 o 
 -11   1   4        1.01       -4.48      4.27 o 
 -10   1   4        0.01        2.57      3.94 o 
  -9   1   4      188.53      207.77     15.57 o 
  -8   1   4       21.19       28.42      4.90 o 
  -7   1   4       64.27       52.45      5.34 o 
  -6   1   4        4.78       14.00      2.34 o 
  -5   1   4        6.70        4.55      1.82 o 
  -4   1   4      129.06      126.22      4.53 o 
  -3   1   4       26.01       28.18      3.37 o 
  -2   1   4     2195.19     1987.49     39.14 o 
  -1   1   4      857.42      846.54     14.37 o 
   0   1   4      120.64      119.20      5.37 o 
   1   1   4        0.02       -1.30      1.12 o 
   2   1   4       40.03       47.90      4.25 o 
   3   1   4      635.13      658.90     12.84 o 
   4   1   4      338.55      369.66     11.84 o 
   5   1   4       13.34        7.68      3.84 o 
   6   1   4      177.37      185.65      8.86 o 
   7   1   4      244.68      250.43     18.56 o 
   8   1   4       46.40       58.87     11.73 o 
   9   1   4        5.91       -6.19      5.76 o 
 -11   2   4        1.09       -2.99      4.69 o 
 -10   2   4       52.58       66.81      7.67 o 
  -9   2   4       98.64       79.97      9.17 o 
  -8   2   4       33.25       32.91      5.25 o 
  -7   2   4       65.57       63.98     11.41 o 
  -6   2   4        5.89        1.96      2.02 o 
  -5   2   4      336.68      318.80      8.37 o 
  -4   2   4     4102.97     3914.46    101.43 o 
  -3   2   4      404.72      444.36      9.30 o 
  -2   2   4      546.99      454.86      9.39 o 
  -1   2   4     1143.21     1063.74     21.68 o 
   0   2   4      160.09      165.53      4.94 o 
   1   2   4      820.30      767.24     13.73 o 
   2   2   4      158.37      179.76      5.44 o 
   3   2   4       29.63       35.91      9.49 o 
   4   2   4      374.90      356.63     12.25 o 
   5   2   4      187.16      185.66      9.06 o 
   6   2   4       51.32       64.21      7.89 o 
   7   2   4        7.70        3.84      5.55 o 
   8   2   4        3.91       -1.28      5.76 o 
   9   2   4        8.72        0.00      6.83 o 
 -11   3   4        2.08        0.76      4.80 o 
 -10   3   4       16.74       20.58      5.65 o 
  -9   3   4       18.30       12.84      8.85 o 
  -8   3   4        9.82        5.87      3.84 o 
  -7   3   4        0.59       -1.24      2.46 o 
  -6   3   4       32.91       43.27      9.92 o 
  -5   3   4      166.17      170.18      5.68 o 
  -4   3   4       99.29      111.42      5.97 o 
  -3   3   4      178.36      149.25      6.40 o 
  -2   3   4      365.38      363.24      8.37 o 
  -1   3   4      630.03      631.11     12.10 o 
   0   3   4       40.61       44.56      4.62 o 
   1   3   4      264.49      280.84      6.93 o 
   2   3   4       15.86       11.76      4.37 o 
   3   3   4       26.11       40.77      4.89 o 
   4   3   4     1053.52      994.52     24.50 o 
   5   3   4        5.38        3.08      3.58 o 
   6   3   4      108.65      103.46     10.24 o 
   7   3   4        2.01        3.39      3.73 o 
   8   3   4        1.68       -4.05      5.33 o 
 -11   4   4       12.45       18.71      6.29 o 
 -10   4   4       10.63        8.53      4.75 o 
  -9   4   4        2.75        1.11      5.12 o 
  -8   4   4       58.84       88.68      7.91 o 
  -7   4   4       35.26       42.95      7.79 o 
  -6   4   4      396.10      392.53     14.29 o 
  -5   4   4       39.82       56.26      6.57 o 
  -4   4   4      259.97      222.15      8.02 o 
  -3   4   4        8.11       14.03      3.21 o 
  -2   4   4     1655.64     1645.62     30.74 o 
  -1   4   4     5975.38     5915.50     81.46 o 
   0   4   4      378.57      404.81      9.44 o 
   1   4   4        3.61        8.73      2.04 o 
   2   4   4        0.73        3.22      4.59 o 
   3   4   4       22.70       25.64      4.61 o 
   4   4   4      600.23      590.20     18.27 o 
   5   4   4      337.39      379.10     19.62 o 
   6   4   4        0.01        0.00      3.89 o 
   7   4   4       20.46       24.53      7.25 o 
   8   4   4        8.07       10.88      7.68 o 
 -11   5   4        0.11        2.86      4.49 o 
 -10   5   4        8.28       -0.82      5.87 o 
  -9   5   4        0.39       -1.12      7.25 o 
  -8   5   4       52.66       53.24      8.53 o 
  -7   5   4      113.01      128.00      8.82 o 
  -6   5   4        0.03        3.56      3.09 o 
  -5   5   4       67.72       70.48      4.34 o 
  -4   5   4      149.21      136.46      6.02 o 
  -3   5   4      215.78      191.34      6.55 o 
  -2   5   4        6.99        4.49      2.15 o 
  -1   5   4       38.64       49.98      3.92 o 
   0   5   4       70.30       72.10      4.41 o 
   1   5   4       24.51       25.26      4.46 o 
   2   5   4       15.13       21.59      4.50 o 
   3   5   4      325.97      330.42     17.28 o 
   4   5   4      118.63       98.13      8.64 o 
   5   5   4       25.88       23.16      5.58 o 
   6   5   4       18.72       14.86      5.09 o 
   7   5   4       67.76       61.01     10.03 o 
 -11   6   4        0.01       -2.16      4.51 o 
 -10   6   4        3.53       -3.41      8.00 o 
  -9   6   4        3.70        9.20      4.58 o 
  -8   6   4       11.06       12.72      4.67 o 
  -7   6   4        1.84       -0.29      3.28 o 
  -6   6   4       70.85       69.16      9.17 o 
  -5   6   4        1.85        5.76      5.44 o 
  -4   6   4       12.51       13.71      2.82 o 
  -3   6   4       15.33       22.85      3.26 o 
  -2   6   4        3.24        1.75      2.23 o 
  -1   6   4       37.72       34.96      3.70 o 
   0   6   4       32.10       25.22      6.29 o 
   1   6   4        1.89        1.93      3.07 o 
   2   6   4      165.25      138.94      9.41 o 
   3   6   4       61.19       55.23      6.92 o 
   4   6   4       84.57       97.32     12.80 o 
   5   6   4       23.73       19.02      9.92 o 
   6   6   4        0.97        2.86      4.77 o 
 -10   7   4        0.06       -3.52      4.25 o 
  -9   7   4       64.59       62.15      8.15 o 
  -8   7   4        2.96        0.97      4.28 o 
  -7   7   4        2.78       -0.32      3.62 o 
  -6   7   4       35.24       29.08      5.65 o 
  -5   7   4       51.46       41.26      6.18 o 
  -4   7   4      125.04      128.88     10.50 o 
  -3   7   4      289.37      277.58      9.11 o 
  -2   7   4        6.17        4.67      2.60 o 
  -1   7   4       30.14       25.11      4.70 o 
   0   7   4       63.83       55.67      6.35 o 
   1   7   4       21.15       18.96      4.85 o 
   2   7   4        7.52       -2.13      3.51 o 
   3   7   4        0.48       -1.12      3.84 o 
   4   7   4       35.94       36.87      7.57 o 
   5   7   4       14.79       19.40      6.35 o 
 -10   8   4        1.58        0.62      4.80 o 
  -9   8   4       10.07        6.55      5.04 o 
  -8   8   4       13.38        8.57      7.47 o 
  -7   8   4       24.53       19.38      5.97 o 
  -6   8   4        4.58        0.02      7.25 o 
  -5   8   4      314.51      296.87     14.29 o 
  -4   8   4       18.22       26.51      4.14 o 
  -3   8   4       61.15       65.53      6.28 o 
  -2   8   4       86.97       62.02     13.87 o 
  -1   8   4      208.02      187.93     10.15 o 
   0   8   4      196.75      188.53     18.66 o 
   1   8   4        6.18        4.97     10.35 o 
   2   8   4       56.65       61.55     10.13 o 
   3   8   4       15.12       11.67      8.53 o 
   4   8   4        0.56        2.99      4.58 o 
  -9   9   4        0.01       -1.94      4.58 o 
  -8   9   4        1.26       -3.07      4.37 o 
  -7   9   4       19.81       28.09      8.00 o 
  -6   9   4       34.05       39.37      6.98 o 
  -5   9   4        0.22       -0.78      4.04 o 
  -4   9   4        0.02        2.19      4.43 o 
  -3   9   4        2.85       -2.03      3.35 o 
  -2   9   4        3.33        3.39      3.94 o 
  -1   9   4       84.21       81.69     14.29 o 
   0   9   4       29.83       29.76      6.08 o 
   1   9   4        0.04        2.87      4.13 o 
   2   9   4        2.72        2.13      5.44 o 
   3   9   4        6.73        1.76      6.19 o 
  -7  10   4        7.46        9.05      9.28 o 
  -6  10   4       12.04       17.18     17.28 o 
  -5  10   4        0.71        3.58      4.90 o 
  -4  10   4       43.04       35.20     10.03 o 
  -3  10   4       66.75       60.66      7.50 o 
  -2  10   4       12.08        7.49      4.59 o 
  -1  10   4      126.44      134.02     11.84 o 
   0  10   4       26.73       19.25      8.21 o 
   1  10   4        2.00        2.56      5.33 o 
  -2  11   4        2.87       -2.77      4.69 o 
  -2 -11   5        0.07       -5.76      5.33 o 
  -1 -11   5       14.88       17.49      7.68 o 
   0 -11   5       92.03       69.97     11.09 o 
   1 -11   5       55.14       55.71      7.77 o 
   2 -11   5        4.89        8.11      8.32 o 
   3 -11   5        1.55        1.07      8.11 o 
   4 -11   5        4.35       23.04     10.24 o 
   5 -11   5        1.99       -0.21      8.53 o 
  -4 -10   5       12.32        7.89      7.04 o 
  -3 -10   5        2.91       -1.92      5.33 o 
  -2 -10   5        1.47       -1.92      5.33 o 
  -1 -10   5        8.96       14.29      6.83 o 
   0 -10   5       50.99       56.00      7.28 o 
   1 -10   5       76.01       86.93      8.53 o 
   2 -10   5       87.66       71.89     12.59 o 
   3 -10   5       60.88       52.05     12.16 o 
   4 -10   5      134.34      130.76     17.28 o 
   5 -10   5       59.73       42.02     12.16 o 
   6 -10   5        2.62       -3.20      7.25 o 
  -6  -9   5        1.58        2.35      6.40 o 
  -5  -9   5        0.85        5.33      6.40 o 
  -4  -9   5        0.02        2.56      5.12 o 
  -3  -9   5       86.45      128.63     13.44 o 
  -2  -9   5       49.84       46.72      8.75 o 
  -1  -9   5       51.36       52.04      6.55 o 
   0  -9   5        9.54        9.76      4.25 o 
   1  -9   5       68.76       61.51      6.87 o 
   2  -9   5        0.61        1.11      7.15 o 
   3  -9   5       37.61       30.50      9.81 o 
   4  -9   5       77.83       73.17     13.23 o 
   5  -9   5       14.25       11.09      8.11 o 
   6  -9   5        7.08        4.91      7.47 o 
   7  -9   5        0.78        3.20      6.61 o 
  -7  -8   5        9.45       -0.85      6.19 o 
  -6  -8   5        0.02        1.07      5.97 o 
  -5  -8   5       73.41       98.34     12.37 o 
  -4  -8   5       10.69       10.88      6.19 o 
  -3  -8   5      136.75      141.43     13.01 o 
  -2  -8   5        4.29        0.77      3.22 o 
  -1  -8   5      225.10      241.16     13.01 o 
   0  -8   5      130.18      109.09      8.11 o 
   1  -8   5      125.30       99.63      7.68 o 
   2  -8   5      212.08      197.39      9.89 o 
   3  -8   5       35.93       34.13      9.60 o 
   4  -8   5       94.48      130.76     15.79 o 
   5  -8   5        0.77        1.49      5.97 o 
   6  -8   5        0.63        2.35      6.61 o 
   7  -8   5       15.49       14.51      8.32 o 
   8  -8   5        4.22        2.77      7.04 o 
  -8  -7   5       42.21       38.82     10.03 o 
  -7  -7   5        6.09       -0.85      5.97 o 
  -6  -7   5       25.20       29.01      8.11 o 
  -5  -7   5       99.29       90.23     11.09 o 
  -4  -7   5       31.15       48.85      8.53 o 
  -3  -7   5      223.00      222.49     14.51 o 
  -2  -7   5       89.10       92.10     11.20 o 
  -1  -7   5      113.01       96.84      7.22 o 
   0  -7   5      418.26      409.44     13.91 o 
   1  -7   5      183.52      195.58      9.33 o 
   2  -7   5       14.18        8.77      3.54 o 
   3  -7   5       79.76      104.52     13.23 o 
   4  -7   5       55.60       52.48     10.24 o 
   5  -7   5        1.38        1.07      5.55 o 
   7  -7   5        0.24        0.43      5.76 o 
   8  -7   5        1.75        8.96      7.47 o 
   9  -7   5       17.02        1.71      6.83 o 
  -9  -6   5        6.95       -1.07      5.97 o 
  -8  -6   5        9.81       10.67      6.19 o 
  -7  -6   5        5.22       -6.40      4.27 o 
  -6  -6   5        0.94        4.69      5.33 o 
  -5  -6   5        0.06        3.63      4.27 o 
  -4  -6   5       29.64       34.56      7.04 o 
  -3  -6   5       17.01       17.28      5.33 o 
  -2  -6   5      154.76      175.06      8.50 o 
  -1  -6   5       79.26       83.65      6.40 o 
   0  -6   5       11.81        8.54      3.07 o 
   1  -6   5      113.86      126.10      7.17 o 
   2  -6   5        0.40       -0.58      2.56 o 
   3  -6   5       79.97       92.73      6.54 o 
   4  -6   5       84.75      105.59     12.80 o 
   5  -6   5      465.19      463.45     22.93 o 
   6  -6   5       74.54       86.87     11.95 o 
   7  -6   5      154.69      197.14     11.17 o 
   8  -6   5       12.00       22.40      5.94 o 
   9  -6   5       22.02       22.41      6.16 o 
  -9  -5   5       11.01       11.09      7.25 o 
  -8  -5   5        2.69       10.24      6.61 o 
  -7  -5   5       21.99       13.23      6.40 o 
  -6  -5   5       72.64       70.39      9.39 o 
  -5  -5   5        3.21        9.39      4.91 o 
  -4  -5   5       32.32       34.14      5.44 o 
  -3  -5   5       45.44       49.28      6.83 o 
  -2  -5   5      226.35      212.06     14.51 o 
  -1  -5   5       28.09       30.62      4.13 o 
   0  -5   5      741.62      797.19     21.44 o 
   1  -5   5        9.96       13.65      3.16 o 
   2  -5   5       34.21       33.06      3.52 o 
   3  -5   5       21.11       25.43      2.75 o 
   4  -5   5       79.47       73.43      5.84 o 
   5  -5   5      222.29      226.20     10.19 o 
   6  -5   5     1380.51     1254.50     40.53 o 
   7  -5   5        2.93        0.59      5.65 o 
   8  -5   5       35.18       40.56      6.86 o 
   9  -5   5       10.11       17.99     11.73 o 
  -9  -4   5        5.42       14.51      6.61 o 
  -8  -4   5        1.51       -0.91      3.24 o 
  -7  -4   5       76.87       76.19      6.64 o 
  -6  -4   5        7.76       15.33      3.54 o 
  -5  -4   5       66.98       79.73      4.99 o 
  -4  -4   5       70.51       74.62      4.02 o 
  -3  -4   5      106.92       97.35      5.35 o 
  -2  -4   5       75.77       68.90      6.49 o 
  -1  -4   5      610.63      612.36     15.88 o 
   0  -4   5      478.45      478.74     13.45 o 
   1  -4   5      535.83      558.70     10.64 o 
   2  -4   5       15.05       13.91      2.19 o 
   3  -4   5       41.22       42.65      3.33 o 
   4  -4   5        5.74       12.55      3.33 o 
   5  -4   5       49.15       53.84      5.74 o 
   6  -4   5     1195.42     1158.61     28.87 o 
   7  -4   5        0.36        4.16      4.05 o 
   8  -4   5        3.58       -1.58      3.47 o 
   9  -4   5       18.89       11.52      7.25 o 
 -10  -3   5        2.90        0.21      4.91 o 
  -9  -3   5        1.04       -1.28      4.69 o 
  -8  -3   5        0.18       -1.19      2.85 o 
  -7  -3   5       81.46       84.55      6.63 o 
  -6  -3   5        0.26       -2.36      1.58 o 
  -5  -3   5      160.49      187.08      6.22 o 
  -4  -3   5        1.79        5.54      1.81 o 
  -3  -3   5       49.46       70.75      6.60 o 
  -2  -3   5       51.54       37.56      2.31 o 
  -1  -3   5       61.94       68.95      4.86 o 
   0  -3   5     1532.71     1556.41     30.83 o 
   1  -3   5     1287.07     1442.48     22.71 o 
   2  -3   5      298.30      303.93      8.00 o 
   3  -3   5      117.27      121.08      5.96 o 
   4  -3   5      224.34      252.43      7.42 o 
   5  -3   5      212.20      232.26     13.55 o 
   6  -3   5        4.61        0.76      5.12 o 
   7  -3   5        2.01        4.85      4.69 o 
   8  -3   5        5.63        6.40      6.19 o 
   9  -3   5        2.13        1.28      6.19 o 
 -11  -2   5        7.73        8.32      7.25 o 
 -10  -2   5        7.93        4.48      5.55 o 
  -9  -2   5        0.08        3.41      4.69 o 
  -8  -2   5       97.40       88.50      7.22 o 
  -7  -2   5       16.82       22.79      3.31 o 
  -6  -2   5       96.33       86.65      4.79 o 
  -5  -2   5       72.41       86.49      6.26 o 
  -4  -2   5       38.74       50.38      3.26 o 
  -3  -2   5      995.91     1094.53     21.87 o 
  -2  -2   5      527.51      457.56      9.04 o 
  -1  -2   5        6.27       11.11      1.59 o 
   0  -2   5     1652.47     1624.27     24.82 o 
   1  -2   5      324.54      284.39      8.19 o 
   2  -2   5      231.36      241.36      7.01 o 
   3  -2   5       31.29       36.26      3.22 o 
   4  -2   5       22.43       17.04      3.61 o 
   5  -2   5       53.53       52.97      5.88 o 
   6  -2   5       57.04       50.23      6.26 o 
   7  -2   5        0.66        4.48      5.55 o 
   8  -2   5       10.04       14.51      7.25 o 
   9  -2   5       47.84       27.30      9.39 o 
 -11  -1   5        0.07        2.56      5.76 o 
 -10  -1   5        5.96       11.31      6.40 o 
  -9  -1   5        9.46       15.57      5.97 o 
  -8  -1   5      155.34      168.56      8.74 o 
  -7  -1   5       11.52       18.66      3.09 o 
  -6  -1   5       13.62       17.62      2.75 o 
  -5  -1   5      211.67      214.73     12.85 o 
  -4  -1   5      395.34      421.31      9.27 o 
  -3  -1   5       88.47      101.09      3.95 o 
  -2  -1   5     1070.60     1062.63     21.14 o 
  -1  -1   5       97.17      104.05      3.89 o 
   0  -1   5       72.05       64.07      3.24 o 
   1  -1   5       41.33       47.75      7.89 o 
   2  -1   5      417.48      406.97      9.42 o 
   3  -1   5     1885.91     1913.04     38.23 o 
   4  -1   5       37.32       38.51      4.05 o 
   5  -1   5      103.42      103.17      9.97 o 
   6  -1   5       49.07       35.62      8.53 o 
   7  -1   5       82.35       56.74     10.24 o 
   8  -1   5        3.13       -1.07      5.55 o 
   9  -1   5        7.71       -3.63      5.55 o 
 -11   0   5       29.89       33.70      9.17 o 
 -10   0   5       23.29        4.27      5.12 o 
  -9   0   5       54.94       59.70      6.63 o 
  -8   0   5       82.68       94.43     16.64 o 
  -7   0   5       50.02       56.49      4.21 o 
  -6   0   5        9.03        5.64      2.17 o 
  -5   0   5        5.15        4.31      1.85 o 
  -4   0   5      301.05      328.61      8.62 o 
  -3   0   5      344.12      329.15      7.64 o 
  -2   0   5      995.93      954.32     16.15 o 
  -1   0   5      187.92      205.45      5.73 o 
   0   0   5        6.97        9.51      1.87 o 
   1   0   5      543.97      621.03     12.27 o 
   2   0   5     1826.00     2042.64     39.44 o 
   3   0   5        8.00        8.35      2.25 o 
   4   0   5      895.81      879.33     16.91 o 
   5   0   5       36.97       27.73      4.91 o 
   6   0   5        0.34       -0.85      4.27 o 
   7   0   5      101.53      109.86     14.08 o 
   8   0   5       19.50        7.68      6.83 o 
   9   0   5        3.52       -0.85      5.55 o 
 -11   1   5       13.81       11.31      6.40 o 
 -10   1   5        0.11       -1.18      5.12 o 
  -9   1   5        4.90        8.53      4.25 o 
  -8   1   5       21.72       28.55      4.89 o 
  -7   1   5       45.39       51.71      4.07 o 
  -6   1   5      158.69      148.22      5.68 o 
  -5   1   5     1797.92     1754.37     27.68 o 
  -4   1   5       98.12       99.28      4.22 o 
  -3   1   5      917.62      934.33     16.21 o 
  -2   1   5     1050.23     1029.61     21.49 o 
  -1   1   5       60.02       56.06      3.31 o 
   0   1   5       38.87       41.25      2.95 o 
   1   1   5       40.75       55.81      7.36 o 
   2   1   5     2671.38     2684.61     48.97 o 
   3   1   5        5.10        2.80      2.52 o 
   4   1   5        8.60       15.03      3.67 o 
   5   1   5       78.45       62.10      5.94 o 
   6   1   5       36.26       37.97      6.61 o 
   7   1   5       39.32       46.29     10.67 o 
   8   1   5        1.86        2.13      6.40 o 
   9   1   5        0.52        0.21      6.83 o 
 -11   2   5        3.05        6.49      4.66 o 
 -10   2   5        8.82        2.97      4.30 o 
  -9   2   5       49.17       43.72      6.26 o 
  -8   2   5      298.48      290.84     22.40 o 
  -7   2   5       56.46       72.37      6.40 o 
  -6   2   5      341.17      306.95      8.37 o 
  -5   2   5       12.47       20.57      3.40 o 
  -4   2   5       59.83       64.23      7.69 o 
  -3   2   5      158.43      141.53      5.05 o 
  -2   2   5      145.87      133.25      7.81 o 
  -1   2   5       81.18       79.82      3.95 o 
   0   2   5      143.54      156.18      5.69 o 
   1   2   5        5.65        3.13      1.62 o 
   2   2   5        2.07        1.63      1.59 o 
   3   2   5        4.79        6.34      3.07 o 
   4   2   5      400.85      383.84     13.38 o 
   5   2   5        3.25        1.79      3.23 o 
   6   2   5        0.74        2.13      4.27 o 
   7   2   5        0.06       -2.99      4.69 o 
   8   2   5       27.57       34.77     10.88 o 
 -11   3   5        0.61        6.58      4.51 o 
 -10   3   5       37.61       59.41     10.88 o 
  -9   3   5       59.39       51.97      9.81 o 
  -8   3   5       60.43       52.15      6.26 o 
  -7   3   5       19.09       22.37      4.34 o 
  -6   3   5      244.52      237.13      7.61 o 
  -5   3   5      114.68      116.57      5.01 o 
  -4   3   5       20.28       18.31      2.63 o 
  -3   3   5      305.52      285.91      9.64 o 
  -2   3   5      225.57      233.23      6.79 o 
  -1   3   5      659.12      648.12     12.90 o 
   0   3   5      256.48      266.56      7.22 o 
   1   3   5      106.91      117.77      5.32 o 
   2   3   5        2.13        2.03      3.31 o 
   3   3   5      148.60      146.04      8.45 o 
   4   3   5       20.39       20.62      7.47 o 
   5   3   5      186.12      184.94     18.24 o 
   6   3   5        4.19        4.63      4.37 o 
   7   3   5        8.46       10.67      7.25 o 
   8   3   5       12.99       36.05     10.67 o 
 -11   4   5       18.67        8.38      5.02 o 
 -10   4   5        3.62        1.15      4.37 o 
  -9   4   5        0.25       -0.02      3.89 o 
  -8   4   5       32.00       27.16      6.72 o 
  -7   4   5        0.35       -0.09      2.94 o 
  -6   4   5       71.04       57.27      7.57 o 
  -5   4   5      125.57      129.47      6.68 o 
  -4   4   5       45.63       49.20      3.70 o 
  -3   4   5      893.62      896.25     20.39 o 
  -2   4   5       64.60       56.68      6.50 o 
  -1   4   5      199.23      167.74      6.00 o 
   0   4   5     1200.75     1161.61     20.48 o 
   1   4   5      295.44      289.13     12.69 o 
   2   4   5       59.65       60.53      6.10 o 
   3   4   5       13.52       20.38      6.08 o 
   4   4   5      762.89      738.60     32.96 o 
   5   4   5       14.29        9.02      8.96 o 
   6   4   5       22.15       20.58      5.68 o 
   7   4   5        8.68       14.29      6.61 o 
 -11   5   5        0.14        2.90      4.82 o 
 -10   5   5        2.96       -3.77      4.00 o 
  -9   5   5       25.77       22.34      7.79 o 
  -8   5   5        3.09        3.50      3.64 o 
  -7   5   5        0.01       -4.18      2.79 o 
  -6   5   5       12.04       12.01      4.00 o 
  -5   5   5        3.60        2.46      2.03 o 
  -4   5   5      102.35       98.40      5.62 o 
  -3   5   5      795.16      789.75     15.94 o 
  -2   5   5      697.08      681.74     14.44 o 
  -1   5   5       14.57       10.77      2.45 o 
   0   5   5        4.04        1.22      2.79 o 
   1   5   5       17.37       12.07      7.25 o 
   2   5   5        2.75        2.75      4.27 o 
   3   5   5      401.64      416.70     15.78 o 
   4   5   5       17.96       12.25      7.89 o 
   5   5   5       43.44       47.74      7.12 o 
   6   5   5       25.83       29.90      6.51 o 
   7   5   5        1.22       -1.28      5.97 o 
 -11   6   5        7.02        1.84     11.20 o 
 -10   6   5        3.56        3.61      4.58 o 
  -9   6   5        0.10       -0.75      3.73 o 
  -8   6   5        1.55        6.28      7.68 o 
  -7   6   5       11.70       13.66      4.60 o 
  -6   6   5       70.02       68.39      7.57 o 
  -5   6   5        9.93        9.28      2.68 o 
  -4   6   5      160.25      158.81      6.65 o 
  -3   6   5       33.52       35.40      3.88 o 
  -2   6   5      140.02      140.09      6.50 o 
  -1   6   5      104.75       93.51      7.41 o 
   0   6   5       12.29       16.07      4.36 o 
   1   6   5        0.37        4.02      3.51 o 
   2   6   5       19.35        6.49      4.05 o 
   3   6   5      275.06      263.90     12.91 o 
   4   6   5        6.44        3.23      5.33 o 
   5   6   5        0.66        4.47      4.69 o 
   6   6   5       23.70       22.52      9.07 o 
 -10   7   5        1.90        6.76      6.08 o 
  -9   7   5       49.00       42.03     12.80 o 
  -8   7   5       18.39       17.92      5.76 o 
  -7   7   5        0.12       -1.03      3.84 o 
  -6   7   5        3.29       -3.78      7.04 o 
  -5   7   5      150.41      150.11     25.49 o 
  -4   7   5      504.71      500.57     14.31 o 
  -3   7   5       32.01       32.70      4.17 o 
  -2   7   5        7.25        9.53      6.30 o 
  -1   7   5        0.37        3.70      3.39 o 
   0   7   5       63.54       80.11      7.68 o 
   1   7   5        0.07       -4.20      2.80 o 
   2   7   5        0.46       -5.23      3.58 o 
   3   7   5        1.94       -3.73      3.83 o 
   4   7   5       94.64       98.18     11.52 o 
   5   7   5       15.38        9.46      5.68 o 
  -9   8   5       26.01       26.85      6.53 o 
  -8   8   5        0.36       -0.73      4.06 o 
  -7   8   5       17.31       12.03      5.19 o 
  -6   8   5       50.03       37.40      7.36 o 
  -5   8   5      124.07      106.69      9.20 o 
  -4   8   5       22.18       20.19      3.98 o 
  -3   8   5        3.16        2.64      2.97 o 
  -2   8   5       16.07       19.70      5.44 o 
  -1   8   5        5.21       12.49      4.70 o 
   0   8   5       17.56       16.30      5.16 o 
   1   8   5      109.96      110.00      9.58 o 
   2   8   5        0.20        4.76      4.36 o 
   3   8   5        3.33        5.33      4.81 o 
   4   8   5        7.36       14.86      5.92 o 
  -8   9   5       30.12       29.82      7.15 o 
  -7   9   5       28.41       34.35      6.70 o 
  -6   9   5        0.40       -1.42      4.37 o 
  -5   9   5        5.30       -1.23      9.07 o 
  -4   9   5       18.72       24.00      6.18 o 
  -3   9   5        4.15        1.47      4.48 o 
  -2   9   5        3.70        6.25      5.01 o 
  -1   9   5       11.45       11.43      5.33 o 
   0   9   5        0.20        1.23     11.63 o 
   1   9   5       65.84       61.92      8.24 o 
   2   9   5        1.38        2.37      4.58 o 
  -7  10   5       58.07       83.06     10.26 o 
  -6  10   5       17.95        9.72     11.31 o 
  -5  10   5        8.44       15.10      6.46 o 
  -4  10   5        4.52       11.52      8.53 o 
  -3  10   5       50.68       57.90      7.43 o 
  -2  10   5       19.24       17.80     10.99 o 
  -1  10   5       10.73        4.82      4.70 o 
   0  10   5        0.17        3.12      7.15 o 
  -2 -11   6        0.14       -3.41      5.12 o 
  -1 -11   6       81.53       68.69     11.52 o 
   0 -11   6       19.02        6.83      5.97 o 
   1 -11   6        0.84        1.53      4.22 o 
   2 -11   6        0.47        3.41      7.89 o 
   3 -11   6        0.11       -3.84      6.40 o 
   4 -11   6        4.68       11.09      9.17 o 
  -4 -10   6       28.93       31.78      9.39 o 
  -3 -10   6        8.52        6.83      6.40 o 
  -2 -10   6       31.09        6.40      6.19 o 
  -1 -10   6      109.77       89.38     11.95 o 
   0 -10   6       17.99       16.04      6.51 o 
   1 -10   6       16.67       11.95      4.81 o 
   2 -10   6       64.85       61.22     12.37 o 
   4 -10   6       67.80       95.56     15.57 o 
   5 -10   6        3.66        1.71      7.47 o 
   6 -10   6        0.99        7.47      8.75 o 
  -6  -9   6       35.07       29.22      9.81 o 
  -5  -9   6        0.62       -1.92      5.76 o 
  -4  -9   6       51.41       42.02      9.39 o 
  -3  -9   6       89.27      104.10     12.80 o 
  -2  -9   6        0.83        7.89      5.55 o 
  -1  -9   6       74.06       79.38      7.96 o 
   0  -9   6       85.25       99.40     18.34 o 
   1  -9   6        0.08       -2.75      3.31 o 
   2  -9   6        5.12        3.40      3.83 o 
   3  -9   6       36.12       46.50     11.09 o 
   4  -9   6       17.29       16.21      9.17 o 
   5  -9   6       35.10       47.78     12.16 o 
   6  -9   6       37.36       45.65     11.73 o 
   7  -9   6       16.77       27.52     10.67 o 
  -7  -8   6        9.99        6.61      6.83 o 
  -6  -8   6       19.24       16.85      7.68 o 
  -5  -8   6        0.38        4.27      5.55 o 
  -4  -8   6      165.18      164.04     14.93 o 
  -3  -8   6      391.30      418.95     21.76 o 
  -2  -8   6        3.82        3.70      3.52 o 
  -1  -8   6        5.38        2.97      3.58 o 
   0  -8   6       12.69       11.59      4.25 o 
   1  -8   6      348.22      363.95     13.98 o 
   2  -8   6      133.52      150.82      9.37 o 
   3  -8   6      390.67      346.85     22.61 o 
   4  -8   6        1.91        6.83      6.40 o 
   5  -8   6       12.70       20.90      8.32 o 
   6  -8   6       13.38       10.03      7.47 o 
   7  -8   6        8.66        8.32      7.47 o 
   8  -8   6        2.99       -7.04      5.76 o 
  -8  -7   6       23.74       34.34     10.03 o 
  -7  -7   6        0.84        3.20      5.97 o 
  -6  -7   6        1.91       -2.77      4.69 o 
  -5  -7   6        4.75        2.99      5.12 o 
  -4  -7   6       84.54       90.02     10.88 o 
  -3  -7   6      221.07      232.94     14.93 o 
  -2  -7   6        0.00        2.80      3.07 o 
  -1  -7   6        0.08        1.39      6.08 o 
   0  -7   6       57.09       57.71      6.07 o 
   1  -7   6      176.62      171.86      9.02 o 
   2  -7   6       52.10       63.95      8.00 o 
   3  -7   6       44.94       38.40      9.17 o 
   4  -7   6       28.11       21.54      8.32 o 
   5  -7   6       19.77       26.45      8.96 o 
   6  -7   6       22.88        7.47      7.04 o 
   7  -7   6       25.47       22.40      9.60 o 
   8  -7   6        0.32        2.13      6.19 o 
  -9  -6   6       24.68       27.09      9.60 o 
  -8  -6   6        0.50        4.91      6.61 o 
  -7  -6   6       19.71       23.25      8.11 o 
  -6  -6   6       32.63       27.73      7.89 o 
  -5  -6   6        7.71       11.09      5.76 o 
  -4  -6   6        4.87        8.25      3.89 o 
  -3  -6   6      300.22      272.40     15.36 o 
  -2  -6   6       73.09       73.86     16.96 o 
  -1  -6   6       44.15       44.60      6.08 o 
   0  -6   6       72.45      100.53     10.13 o 
   1  -6   6       23.76       21.96      4.03 o 
   2  -6   6       87.44       78.73     10.13 o 
   3  -6   6       89.96       85.00     11.84 o 
   4  -6   6       63.35       82.34     11.73 o 
   5  -6   6       68.81       96.63     13.23 o 
   7  -6   6        8.45       11.52      7.04 o 
   8  -6   6        1.13       -1.49      5.76 o 
   9  -6   6        0.00        7.89      7.47 o 
  -9  -5   6       28.51       29.86      9.17 o 
  -8  -5   6        0.03        0.64      5.55 o 
  -7  -5   6       12.54       13.44      6.61 o 
  -6  -5   6       26.59       29.86      7.47 o 
  -5  -5   6        0.03        0.20      3.63 o 
  -4  -5   6       29.68       31.62      4.74 o 
  -3  -5   6       21.98       15.68      3.76 o 
  -2  -5   6      113.11      130.73      7.29 o 
  -1  -5   6      382.40      413.09     19.30 o 
   0  -5   6      341.73      363.39     12.35 o 
   1  -5   6       15.08        9.00      2.92 o 
   2  -5   6       90.91       79.43      6.14 o 
   3  -5   6      144.46      148.22      5.70 o 
   4  -5   6        1.53        5.07      2.91 o 
   5  -5   6        2.65        6.38      4.05 o 
   6  -5   6       86.61       97.29      8.25 o 
   7  -5   6        2.04        0.50      3.84 o 
   8  -5   6       14.70        6.94      4.51 o 
   9  -5   6       35.86       19.20      8.11 o 
  -9  -4   6       12.15        8.75      6.61 o 
  -8  -4   6        0.78       -3.84      4.48 o 
  -7  -4   6        4.44        2.02      3.02 o 
  -6  -4   6        1.35       -0.52      2.09 o 
  -5  -4   6       11.44        7.94      2.34 o 
  -4  -4   6       27.99       27.25      2.89 o 
  -3  -4   6       79.41       80.10      6.21 o 
  -2  -4   6      281.34      278.86     10.38 o 
  -1  -4   6     1121.42     1130.98     25.45 o 
   0  -4   6      137.50      132.13      7.01 o 
   1  -4   6       74.86       87.31     11.08 o 
   2  -4   6        7.40       12.43      2.88 o 
   3  -4   6       44.79       48.47      3.72 o 
   4  -4   6       36.91       33.13     11.84 o 
   5  -4   6       77.34       77.83      8.43 o 
   6  -4   6      127.79      109.98     13.87 o 
   7  -4   6       40.13       28.23      5.86 o 
   8  -4   6       23.18       26.02      8.11 o 
   9  -4   6        9.19       14.29      7.89 o 
 -10  -3   6        4.22        0.64      5.12 o 
  -9  -3   6        5.11        2.13      4.91 o 
  -8  -3   6       10.56       16.55      4.80 o 
  -7  -3   6       35.20       36.17      3.86 o 
  -6  -3   6       31.32       41.91      3.79 o 
  -5  -3   6        5.09        2.00      1.85 o 
  -4  -3   6        4.41        7.03      1.97 o 
  -3  -3   6      939.63      913.35     25.28 o 
  -2  -3   6      739.58      800.98     16.30 o 
  -1  -3   6        8.82       15.84      1.73 o 
   0  -3   6        0.18        0.00      1.24 o 
   1  -3   6     1253.44     1368.20     28.76 o 
   2  -3   6      186.18      176.87      5.94 o 
   3  -3   6        2.78        4.35      1.98 o 
   4  -3   6      193.92      192.78      6.81 o 
   5  -3   6      198.99      191.73      9.78 o 
   6  -3   6      266.26      279.07     12.36 o 
   7  -3   6        4.28       -3.94      3.67 o 
   8  -3   6       21.62       27.30      8.96 o 
   9  -3   6        2.54        8.75      7.04 o 
 -11  -2   6        0.34       -1.49      5.33 o 
 -10  -2   6        4.17        4.48      5.12 o 
  -9  -2   6        0.32        2.13      4.48 o 
  -8  -2   6        0.52        0.26      2.61 o 
  -7  -2   6       23.51       28.63      3.61 o 
  -6  -2   6       16.06       22.63      3.82 o 
  -5  -2   6      266.26      260.06      7.56 o 
  -4  -2   6       15.72       17.98      2.43 o 
  -3  -2   6     2460.48     2322.52     34.56 o 
  -2  -2   6      275.07      288.93      7.04 o 
  -1  -2   6      393.82      369.40     10.56 o 
   0  -2   6      428.38      439.76      9.58 o 
   1  -2   6      371.44      385.39     13.51 o 
   2  -2   6        4.55       12.63      2.52 o 
   3  -2   6       31.48       29.70      3.94 o 
   4  -2   6       45.54       56.33      6.08 o 
   5  -2   6       10.04       17.12      4.22 o 
   6  -2   6        3.12        1.87      3.54 o 
   7  -2   6       40.93       42.45      9.81 o 
   8  -2   6       57.24       61.01     11.52 o 
   9  -2   6        0.07        5.12      7.47 o 
 -11  -1   6        2.07        2.77      5.97 o 
 -10  -1   6        1.70        3.84      5.76 o 
  -9  -1   6        0.01        1.34      3.58 o 
  -8  -1   6        0.56       -0.80      2.49 o 
  -7  -1   6       10.07       16.57      3.09 o 
  -6  -1   6       34.75       37.69      3.86 o 
  -5  -1   6      449.15      503.15     20.65 o 
  -4  -1   6      874.54      880.89     20.74 o 
  -3  -1   6        4.41        9.77      2.27 o 
  -2  -1   6        0.08       -0.79      1.20 o 
  -1  -1   6        7.33        3.89      1.60 o 
   0  -1   6       10.34       11.33      2.49 o 
   1  -1   6       93.76       91.74      4.68 o 
   2  -1   6        0.18        0.36      1.72 o 
   3  -1   6        1.24       -0.97      1.75 o 
   4  -1   6      180.41      159.69      9.81 o 
   5  -1   6      173.20      170.73      9.67 o 
   6  -1   6      135.34      119.88     13.23 o 
   7  -1   6       24.08       19.84      8.32 o 
   8  -1   6       23.20       37.54     10.88 o 
   9  -1   6        6.27        5.97      7.89 o 
 -11   0   6       31.96       31.78      8.96 o 
 -10   0   6       51.38       48.50     16.11 o 
  -9   0   6       16.56       23.84      5.12 o 
  -8   0   6       31.29       27.02      5.12 o 
  -7   0   6      111.46      119.14      5.61 o 
  -6   0   6      657.70      640.39     16.69 o 
  -5   0   6      963.82      933.30     17.21 o 
  -4   0   6      383.28      376.98      9.02 o 
  -3   0   6       63.92       60.00      4.19 o 
  -2   0   6       29.06       22.99      2.56 o 
  -1   0   6        1.58        0.82      1.47 o 
   0   0   6        4.19       10.73      2.12 o 
   1   0   6       51.71       65.17      5.05 o 
   2   0   6      133.13      140.06      5.65 o 
   3   0   6      235.95      244.81      7.73 o 
   4   0   6      279.25      319.83      9.32 o 
   5   0   6       35.99       46.50      6.40 o 
   6   0   6       68.81       84.69     12.16 o 
   7   0   6       12.93       22.40      8.53 o 
   8   0   6        0.54       -5.12      5.33 o 
   9   0   6        1.12       -4.91      6.19 o 
 -11   1   6       10.75        5.76      6.19 o 
 -10   1   6       61.88       67.61      8.53 o 
  -9   1   6        9.37        9.92      4.37 o 
  -8   1   6       49.00       46.70      6.29 o 
  -7   1   6       16.02       14.62      3.01 o 
  -6   1   6      685.05      688.73     14.36 o 
  -5   1   6      197.29      182.94      7.01 o 
  -4   1   6      482.71      482.93     10.74 o 
  -3   1   6      221.74      192.81      6.16 o 
  -2   1   6      676.68      575.57     11.99 o 
  -1   1   6       46.35       42.68      3.32 o 
   0   1   6      302.75      305.46      8.14 o 
   1   1   6      258.29      276.97     10.35 o 
   2   1   6        3.40        6.91      2.16 o 
   3   1   6       40.03       46.76      5.18 o 
   4   1   6      249.19      251.13     14.83 o 
   5   1   6      107.80       91.99      7.34 o 
   7   1   6        1.14       -2.13      5.12 o 
   8   1   6       12.16       30.93     10.45 o 
 -11   2   6       12.73       20.47      6.72 o 
 -10   2   6        8.17        2.06      4.22 o 
  -9   2   6       17.33       26.33      5.50 o 
  -8   2   6      180.40      185.03      9.58 o 
  -7   2   6        4.18        3.72      3.20 o 
  -6   2   6      157.36      145.70      7.54 o 
  -5   2   6      109.56       88.02      4.83 o 
  -4   2   6       31.79       30.53      3.20 o 
  -3   2   6       54.41       50.82      4.24 o 
  -2   2   6       10.03       13.58      2.39 o 
  -1   2   6       35.62       35.35      3.13 o 
   0   2   6        0.00       -3.04      2.03 o 
   1   2   6        0.62       -0.23      1.63 o 
   2   2   6      216.41      199.96      8.93 o 
   3   2   6       18.31       22.53      4.56 o 
   4   2   6      354.87      340.76     21.22 o 
   5   2   6        2.12        1.78      3.47 o 
   6   2   6        4.94       -1.07      4.48 o 
   7   2   6        2.33       -0.85      5.76 o 
   8   2   6        0.05       12.59      8.32 o 
 -11   3   6        3.40        3.01      4.50 o 
 -10   3   6       17.17       12.49      4.92 o 
  -9   3   6        4.58        1.74      3.98 o 
  -8   3   6        0.09        5.16      7.04 o 
  -7   3   6      296.06      325.15     12.52 o 
  -6   3   6       33.21       37.24      4.30 o 
  -5   3   6       96.46      108.45      5.40 o 
  -4   3   6       57.07       69.65      4.43 o 
  -3   3   6      554.80      522.82     11.85 o 
  -2   3   6       68.57       58.35      4.86 o 
  -1   3   6      272.48      273.49      7.86 o 
   0   3   6      345.14      345.94      9.00 o 
   1   3   6      266.23      283.28      7.95 o 
   2   3   6       62.51       69.27      6.55 o 
   3   3   6      520.96      545.81     17.40 o 
   4   3   6        0.70        1.18      3.51 o 
   5   3   6        9.29        4.76      3.95 o 
   6   3   6        3.58       -1.87      3.71 o 
 -11   4   6        8.10       11.34      5.34 o 
 -10   4   6       74.11       74.20      8.50 o 
  -9   4   6       13.10        8.73     15.47 o 
  -8   4   6      169.19      178.02     10.02 o 
  -7   4   6        0.13       -2.18      3.52 o 
  -6   4   6       46.03       43.07      7.57 o 
  -5   4   6       40.06       41.08      4.98 o 
  -4   4   6       46.47       52.88      5.44 o 
  -3   4   6       39.73       34.29      3.52 o 
  -2   4   6      965.04      938.81     17.98 o 
  -1   4   6        2.13        3.64      1.96 o 
   0   4   6       72.11       66.33      4.27 o 
   1   4   6       45.12       50.20      5.83 o 
   2   4   6      219.67      225.01     10.90 o 
   3   4   6      221.54      224.20     11.32 o 
   4   4   6       53.42       40.87      6.45 o 
   5   4   6        0.30        2.74      4.06 o 
   6   4   6        1.24        2.35      4.34 o 
 -11   5   6        0.02        5.41      5.22 o 
 -10   5   6        0.03        8.18      7.47 o 
  -9   5   6       11.75       13.09      4.90 o 
  -8   5   6       45.71       40.17      6.34 o 
  -7   5   6       32.88       39.91      5.95 o 
  -6   5   6       63.51       62.85      6.55 o 
  -5   5   6       15.99       16.47      3.11 o 
  -4   5   6      361.18      372.17     10.24 o 
  -3   5   6        7.20        3.83      2.30 o 
  -2   5   6      104.35      115.11      5.79 o 
  -1   5   6       30.53       20.73      3.14 o 
   0   5   6      412.34      459.96     15.58 o 
   1   5   6        0.10       -1.17      2.61 o 
   2   5   6      301.16      288.49     13.07 o 
   3   5   6        0.49       -1.80      3.78 o 
   4   5   6        0.69        2.97      4.41 o 
   5   5   6        0.59        4.51      4.96 o 
   6   5   6       14.28       10.08      5.45 o 
 -11   6   6       22.86       33.45      7.46 o 
 -10   6   6        1.42        3.31      4.83 o 
  -9   6   6        2.82        4.25      4.19 o 
  -8   6   6       12.20        8.46      4.65 o 
  -7   6   6       44.30       50.71      8.75 o 
  -6   6   6      103.65      104.60     21.97 o 
  -5   6   6        6.31        5.35      2.77 o 
  -4   6   6        3.05        3.45      2.64 o 
  -3   6   6       67.36       75.54      5.33 o 
  -2   6   6        7.45        5.11      3.17 o 
  -1   6   6      162.93      167.31     21.01 o 
   0   6   6      131.17      140.21      9.69 o 
   1   6   6       87.56       85.69      8.30 o 
   2   6   6        3.98       -0.21      4.91 o 
   3   6   6        5.76       -0.61      4.03 o 
   4   6   6        6.04        4.70      4.96 o 
   5   6   6        0.15       -0.33      4.89 o 
 -10   7   6        0.01        3.09      4.89 o 
  -9   7   6        2.14        2.18      4.37 o 
  -8   7   6       30.13       37.36      6.64 o 
  -7   7   6        0.50        1.46      3.94 o 
  -6   7   6       16.96       21.65      5.43 o 
  -5   7   6       23.67       31.28      6.08 o 
  -4   7   6      112.33      119.73     11.38 o 
  -3   7   6        0.99        1.78      2.65 o 
  -2   7   6       63.27       45.83      6.10 o 
  -1   7   6        0.08       -1.31      3.43 o 
   0   7   6       23.33       17.52      5.05 o 
   1   7   6        2.16        7.38      4.48 o 
   2   7   6        3.73        1.11      4.38 o 
   3   7   6       29.22       31.33      6.86 o 
   4   7   6        0.03        2.33      4.93 o 
  -9   8   6        3.81        3.73      5.04 o 
  -8   8   6        0.74        2.46      4.61 o 
  -7   8   6        3.91        4.29      4.67 o 
  -6   8   6       17.29       17.28      5.27 o 
  -5   8   6      117.74      112.02      9.53 o 
  -4   8   6       12.25       17.57      3.98 o 
  -3   8   6       61.71       58.89      8.32 o 
  -2   8   6       34.95       35.12      7.15 o 
  -1   8   6       38.56       47.00      6.86 o 
   0   8   6        1.83        2.18      4.00 o 
   1   8   6        7.70        9.16      5.01 o 
   2   8   6        1.03        1.03      4.58 o 
   3   8   6        1.60        1.20      5.13 o 
  -8   9   6        1.06        1.12      7.36 o 
  -7   9   6        0.25        7.50      5.05 o 
  -6   9   6        9.71        8.83      8.85 o 
  -5   9   6        9.91       15.36      5.64 o 
  -4   9   6       13.65        9.72      4.42 o 
  -3   9   6       13.42       16.06      5.18 o 
  -2   9   6        4.70        4.43      4.17 o 
  -1   9   6       46.15       39.70     10.24 o 
   0   9   6        1.54        3.78      4.09 o 
   1   9   6        0.70        2.30      4.77 o 
   2   9   6        0.39       -1.42      4.20 o 
  -6  10   6        1.07        5.59      5.79 o 
  -5  10   6       41.51       29.44     11.09 o 
  -4  10   6        0.33       17.07     10.03 o 
  -3  10   6        0.30        3.42      5.87 o 
  -2  10   6        7.19        5.67      5.65 o 
  -1  10   6        0.75        0.26      4.52 o 
  -2 -11   7       19.04       26.02      8.96 o 
  -1 -11   7        4.30        1.28      5.97 o 
   0 -11   7       43.31       37.16      7.32 o 
   1 -11   7        0.39       10.24      8.32 o 
   2 -11   7        2.63        1.71      7.25 o 
   3 -11   7        8.64       -7.47      6.83 o 
   4 -11   7       11.75       -2.13      7.68 o 
  -4 -10   7       10.94       24.96      8.96 o 
  -3 -10   7       11.85        7.25      7.04 o 
  -2 -10   7        6.70        6.61      6.61 o 
  -1 -10   7      262.44      278.28     13.94 o 
   0 -10   7        3.61        6.63      4.97 o 
   1 -10   7        5.47       11.83      5.23 o 
   2 -10   7        0.47        1.07      6.19 o 
   3 -10   7        1.08        3.20      7.04 o 
   4 -10   7       14.65       11.09      9.17 o 
   5 -10   7        3.25       12.37      9.17 o 
  -6  -9   7        8.68       15.15      8.11 o 
  -5  -9   7       39.97       32.85      9.81 o 
  -4  -9   7       23.76       22.18      8.11 o 
  -3  -9   7        4.67        0.43      5.33 o 
  -2  -9   7       69.90       82.39      8.36 o 
  -1  -9   7       70.49       80.73      8.28 o 
   0  -9   7        0.01        0.19      3.54 o 
   1  -9   7       12.82       -0.43      5.33 o 
   2  -9   7        2.50       19.62      8.96 o 
   3  -9   7       26.50       32.42     10.24 o 
   4  -9   7        3.93        3.41      6.61 o 
   5  -9   7       35.74       35.20     11.09 o 
   6  -9   7        4.03       -0.64      6.61 o 
  -7  -8   7        7.53       23.68      8.96 o 
  -6  -8   7        1.23        4.27      5.97 o 
  -5  -8   7       20.71       13.01      7.04 o 
  -4  -8   7       29.33       20.05      7.25 o 
  -3  -8   7      110.41       82.13     11.09 o 
  -2  -8   7       49.09       61.78      6.98 o 
  -1  -8   7       27.62       35.90      6.61 o 
   0  -8   7       19.01       21.52      4.97 o 
   1  -8   7      106.64       99.21      8.30 o 
   2  -8   7       96.99       78.24      7.38 o 
   3  -8   7       15.94       10.24      7.47 o 
   4  -8   7        4.67        5.76      6.40 o 
   5  -8   7       28.74       38.40     11.09 o 
   6  -8   7       49.53       50.13     11.95 o 
   7  -8   7        1.53        4.48      6.61 o 
  -8  -7   7        7.47        8.96      7.89 o 
  -7  -7   7        9.38        7.47      6.40 o 
  -6  -7   7        0.00       -4.91      4.91 o 
  -5  -7   7      331.51      299.71     18.77 o 
  -4  -7   7        0.46        0.64      4.69 o 
  -3  -7   7       92.60       71.89      9.81 o 
  -2  -7   7       72.71       86.93      9.28 o 
  -1  -7   7       75.19       72.60      7.05 o 
   0  -7   7       17.10       14.41      4.05 o 
   1  -7   7       55.29       78.22     12.59 o 
   2  -7   7       11.52        9.97      3.71 o 
   3  -7   7       70.39       38.18      9.17 o 
   4  -7   7       15.10       18.56      7.89 o 
   5  -7   7      216.50      207.98     18.13 o 
   6  -7   7        4.80        3.41      6.40 o 
   7  -7   7        1.21       -3.63      5.55 o 
   8  -7   7       12.86       15.79      9.17 o 
  -9  -6   7       17.44       30.29     10.03 o 
  -8  -6   7        0.00        8.75      7.25 o 
  -7  -6   7       14.91       16.43      7.47 o 
  -5  -6   7       63.08       55.46      9.17 o 
  -4  -6   7      640.49      705.23     54.61 o 
  -3  -6   7       98.08       87.67     10.24 o 
  -2  -6   7      347.63      326.30     15.04 o 
  -1  -6   7       34.07       34.12      5.16 o 
   0  -6   7      341.48      328.23     12.69 o 
   1  -6   7        1.32        1.09      3.41 o 
   2  -6   7        8.45        6.82      3.52 o 
   3  -6   7      184.27      142.92     14.72 o 
   4  -6   7      165.96      162.76     16.21 o 
   5  -6   7      918.43      913.83     39.68 o 
   6  -6   7       21.49        5.33      7.04 o 
   7  -6   7        0.62       -3.63      5.33 o 
   8  -6   7        2.09       11.09      7.68 o 
  -9  -5   7        0.60       -2.99      5.76 o 
  -8  -5   7        2.22        0.43      5.33 o 
  -7  -5   7        1.90        1.28      5.33 o 
  -6  -5   7       25.87       36.90      8.11 o 
  -5  -5   7       44.45       36.91      5.56 o 
  -4  -5   7        2.78        1.81      4.48 o 
  -3  -5   7        3.00        7.60      3.46 o 
  -2  -5   7       47.42       44.86      7.36 o 
  -1  -5   7       92.23       75.97      6.40 o 
   0  -5   7      436.20      449.15     20.90 o 
   1  -5   7       25.52       36.09      4.82 o 
   2  -5   7       79.13      111.80      7.48 o 
   3  -5   7      231.14      245.11     10.35 o 
   4  -5   7      335.14      328.72     20.48 o 
   5  -5   7       28.19       55.25     10.67 o 
   6  -5   7       12.34        8.84      4.19 o 
   7  -5   7        1.19        3.63      4.37 o 
   8  -5   7        0.37        5.05      4.80 o 
  -9  -4   7       34.00       -0.85      5.76 o 
  -8  -4   7       38.28       43.94      9.17 o 
  -7  -4   7        0.37        4.05      5.33 o 
  -6  -4   7       37.29       40.44      9.07 o 
  -5  -4   7        2.10        7.62      3.43 o 
  -4  -4   7       18.98       27.09      4.49 o 
  -3  -4   7       79.18       70.30      6.10 o 
  -2  -4   7      244.39      230.38     13.23 o 
  -1  -4   7        0.90        2.65      4.59 o 
   0  -4   7      446.96      470.69     16.53 o 
   1  -4   7      102.92       96.75      7.01 o 
   2  -4   7       31.68       33.69      3.25 o 
   3  -4   7        7.75        6.43      2.30 o 
   4  -4   7       40.77       58.38      8.64 o 
   5  -4   7       33.17       51.42      6.93 o 
   6  -4   7       78.88       73.05      7.48 o 
   7  -4   7        8.21        1.79      4.05 o 
   8  -4   7        3.42        1.71      6.19 o 
   9  -4   7        0.10        2.35      7.04 o 
  -9  -3   7       13.51       16.00      6.61 o 
  -8  -3   7      106.65      115.45      8.19 o 
  -7  -3   7        2.05        1.09      3.22 o 
  -6  -3   7        0.92        0.75      2.11 o 
  -5  -3   7       21.24       19.62      2.87 o 
  -4  -3   7       12.40       18.89      2.61 o 
  -3  -3   7      186.47      178.01      5.66 o 
  -2  -3   7      242.90      221.68      6.24 o 
  -1  -3   7      123.91      124.69      4.54 o 
   0  -3   7       57.44       57.64      3.48 o 
   1  -3   7      159.62      157.10      5.75 o 
   2  -3   7      229.44      236.78      9.68 o 
   3  -3   7       15.16       15.67      2.77 o 
   4  -3   7      237.83      244.63      8.56 o 
   5  -3   7       74.16       78.79      7.50 o 
   6  -3   7       83.68       79.88     12.27 o 
   7  -3   7       18.63        7.68      6.61 o 
   8  -3   7       16.96       25.17      8.96 o 
   9  -3   7        0.38        0.00      6.83 o 
 -11  -2   7        0.30        2.56      5.97 o 
 -10  -2   7        0.02       -1.07      4.69 o 
  -9  -2   7        0.41        8.96      5.33 o 
  -8  -2   7       24.95       21.80      3.79 o 
  -7  -2   7        0.01       -1.73      3.02 o 
  -6  -2   7        7.18        5.83      2.41 o 
  -5  -2   7      273.44      279.16      8.11 o 
  -4  -2   7       35.66       48.30      4.34 o 
  -3  -2   7      663.08      667.95     13.21 o 
  -2  -2   7      329.69      337.77     23.14 o 
  -1  -2   7      719.29      740.06     38.40 o 
   0  -2   7       32.01       33.47      3.97 o 
   1  -2   7      324.57      330.84      8.92 o 
   2  -2   7      110.87      119.70      7.74 o 
   3  -2   7        6.25        7.76      2.55 o 
   4  -2   7       12.35        5.55      5.12 o 
   5  -2   7       80.69       90.32     13.12 o 
   6  -2   7      139.21      130.33     13.65 o 
   7  -2   7       24.02        7.47      7.04 o 
   8  -2   7        0.23        3.84      6.61 o 
 -11  -1   7        9.04        5.76      5.97 o 
 -10  -1   7        0.42       -5.12      4.27 o 
  -9  -1   7        8.55       10.67      7.15 o 
  -8  -1   7       27.58       31.38      4.15 o 
  -7  -1   7       21.74       21.29      3.39 o 
  -6  -1   7       68.74       76.67      4.91 o 
  -5  -1   7        0.00        3.12      2.09 o 
  -4  -1   7     1185.27     1141.99     20.09 o 
  -3  -1   7        0.73       -0.78      1.48 o 
  -2  -1   7      258.39      246.76      7.11 o 
  -1  -1   7      114.69      104.10      4.67 o 
   0  -1   7       23.43       29.18      3.69 o 
   1  -1   7       25.24       26.14      3.14 o 
   2  -1   7        5.17        4.76      2.22 o 
   3  -1   7        4.86        2.96      2.32 o 
   4  -1   7       40.12       42.08      4.33 o 
   6  -1   7      200.26      164.68     15.79 o 
   7  -1   7      107.22       72.95     12.37 o 
   8  -1   7       11.64        6.19      7.25 o 
 -11   0   7        0.26       -3.84      4.91 o 
 -10   0   7        1.23        1.87      4.04 o 
  -9   0   7        0.05        1.19      3.27 o 
  -8   0   7        3.42        3.12      3.28 o 
  -7   0   7      126.81      129.92      6.15 o 
  -6   0   7      236.03      226.52     10.51 o 
  -5   0   7      559.74      568.97     12.61 o 
  -4   0   7      918.53      975.84     17.97 o 
  -3   0   7      494.78      494.80     11.13 o 
  -2   0   7      106.52       97.00      8.99 o 
  -1   0   7       32.78       45.35      7.22 o 
   0   0   7     1611.90     1645.22     27.01 o 
   1   0   7        0.02       -2.56      1.72 o 
   2   0   7      299.16      281.65     13.12 o 
   3   0   7      106.00       97.19      5.45 o 
   4   0   7       71.26       87.48      7.12 o 
   5   0   7       31.79       26.45      5.97 o 
   6   0   7       17.62       20.69      7.89 o 
   7   0   7       14.69       28.37      9.39 o 
   8   0   7        3.89        4.48      6.83 o 
 -11   1   7       13.82       21.87      5.84 o 
 -10   1   7       21.33       26.12      6.40 o 
  -9   1   7        0.30       -1.44      3.47 o 
  -8   1   7        9.41        7.34      4.48 o 
  -7   1   7      110.44      118.55      6.05 o 
  -6   1   7      165.38      167.20      6.59 o 
  -5   1   7       28.48       34.27      5.45 o 
  -4   1   7        0.12        0.79      1.84 o 
  -3   1   7      495.30      489.07     12.46 o 
  -2   1   7       22.38       30.64      3.20 o 
  -1   1   7      337.37      332.02      8.93 o 
   0   1   7      233.24      239.96     10.06 o 
   1   1   7       11.89       14.21      4.16 o 
   2   1   7        0.16       -2.54      1.72 o 
   3   1   7       32.86       32.07      5.87 o 
   4   1   7      180.00      185.06      9.62 o 
   5   1   7      125.94      110.09     12.69 o 
   7   1   7       24.36       30.72      9.81 o 
   8   1   7        0.00       -1.49      6.19 o 
 -11   2   7       38.80       31.92     15.57 o 
 -10   2   7        3.30        3.56      6.83 o 
  -9   2   7       47.53       67.77      8.75 o 
  -8   2   7       30.37       33.44      5.58 o 
  -7   2   7       86.96       73.85      5.14 o 
  -6   2   7       20.16       14.47      3.11 o 
  -5   2   7        0.06        3.88      2.23 o 
  -4   2   7        2.09       -0.44      1.89 o 
  -3   2   7      265.35      268.80      8.13 o 
  -2   2   7      175.91      163.89      6.19 o 
  -1   2   7      114.51      115.56      9.16 o 
   0   2   7       11.20       21.55      5.87 o 
   1   2   7       58.23       65.34      4.40 o 
   2   2   7       17.19       19.31      4.41 o 
   3   2   7       65.88       46.76      6.83 o 
   4   2   7        2.55        0.29      3.63 o 
   5   2   7       30.57       42.54      6.25 o 
   6   2   7        0.42        1.19      3.94 o 
   7   2   7        2.11        2.13      5.97 o 
 -11   3   7        1.79        7.11      5.02 o 
 -10   3   7       27.47       15.83      5.43 o 
  -9   3   7       14.33       17.87      5.10 o 
  -8   3   7        0.38        5.41      3.74 o 
  -7   3   7       17.70       16.73      6.61 o 
  -6   3   7       25.84       25.25      6.81 o 
  -5   3   7        6.13        9.33      2.54 o 
  -4   3   7      131.48      125.63      5.74 o 
  -3   3   7       11.32       18.20      3.80 o 
  -2   3   7        2.31        1.50      2.33 o 
  -1   3   7      161.82      157.47      7.33 o 
   0   3   7        6.85        3.25      2.14 o 
   1   3   7      156.01      173.07      9.17 o 
   2   3   7     1228.07     1251.18     29.98 o 
   3   3   7      219.57      249.25     15.89 o 
   4   3   7        0.26        1.73      3.71 o 
   5   3   7        0.00        2.13      3.73 o 
   6   3   7       14.45       13.33      5.07 o 
 -11   4   7        2.56        4.95      4.96 o 
 -10   4   7       53.53       61.65      8.28 o 
  -9   4   7       10.37       11.72      4.58 o 
  -8   4   7       72.69       99.60     14.72 o 
  -7   4   7       77.00       79.25      9.92 o 
  -6   4   7        1.33        0.56      2.94 o 
  -5   4   7       93.48       89.04     18.34 o 
  -4   4   7        7.95       10.95      2.77 o 
  -3   4   7      123.58      123.07      9.25 o 
  -2   4   7       53.54       51.55      4.71 o 
  -1   4   7      172.23      193.61      7.09 o 
   0   4   7       66.00       75.64      6.98 o 
   1   4   7       47.54       47.39      6.35 o 
   2   4   7      700.91      705.42     21.29 o 
   3   4   7      182.96      181.08     27.20 o 
   4   4   7       49.65       42.56     10.13 o 
   5   4   7        9.25       11.95     11.41 o 
   6   4   7        1.26       -0.34      4.61 o 
 -11   5   7        0.21       -3.48      7.89 o 
 -10   5   7        3.57        9.96     11.41 o 
  -9   5   7        1.41       -2.24      3.74 o 
  -8   5   7       10.67        6.29      4.22 o 
  -7   5   7       28.29       28.61      5.65 o 
  -6   5   7       77.65       77.89      7.24 o 
  -5   5   7       53.88       63.99      5.09 o 
  -4   5   7        0.04        0.14      2.16 o 
  -3   5   7      114.48      108.52      5.95 o 
  -2   5   7        6.01        5.14      3.77 o 
  -1   5   7        0.48       -1.76      2.18 o 
   0   5   7        2.66        5.25      3.63 o 
   1   5   7      576.70      546.54     18.59 o 
   2   5   7      258.08      234.65     12.14 o 
   3   5   7        0.44        3.06      4.45 o 
   4   5   7       17.40        8.98      4.69 o 
   5   5   7        0.77       -2.80      6.51 o 
   6   5   7        0.02       -4.24      4.65 o 
 -10   6   7       11.40       10.52      5.27 o 
  -9   6   7        3.53        1.96      6.83 o 
  -8   6   7        4.12       10.00      4.55 o 
  -7   6   7        4.81        3.97      3.84 o 
  -6   6   7      234.85      237.42     11.82 o 
  -5   6   7       18.25       19.78      3.70 o 
  -4   6   7        2.95        8.25      2.98 o 
  -3   6   7        5.05        4.22      3.58 o 
  -2   6   7      397.15      410.88     11.77 o 
  -1   6   7       36.62       43.18      6.30 o 
   0   6   7       25.54       23.68      7.15 o 
   1   6   7        5.54       15.27      5.12 o 
   2   6   7      194.64      172.79     11.94 o 
   3   6   7        2.03        4.80      7.57 o 
   4   6   7        0.62        2.92      9.49 o 
   5   6   7        2.73        4.21      5.16 o 
 -10   7   7        0.52        1.16      4.66 o 
  -9   7   7        1.21        3.36      4.61 o 
  -8   7   7       28.83       21.04      6.03 o 
  -7   7   7       25.50       30.28      6.26 o 
  -6   7   7        1.98        3.60      4.00 o 
  -5   7   7       15.90       12.58      5.73 o 
  -4   7   7       15.44       21.87      4.13 o 
  -3   7   7        0.50       -1.76      3.23 o 
  -2   7   7       64.36       74.23      9.92 o 
  -1   7   7       14.38        8.32      4.30 o 
   0   7   7       13.32       17.71      5.54 o 
   1   7   7       14.77       24.35      6.23 o 
   2   7   7        4.41        0.17      4.42 o 
   3   7   7        0.11        0.66      5.05 o 
   4   7   7        6.34        5.79      5.46 o 
  -9   8   7        5.74        5.33      5.43 o 
  -8   8   7       18.18       22.85      6.26 o 
  -7   8   7       11.63       10.57      5.97 o 
  -6   8   7        0.03        7.87      4.58 o 
  -5   8   7       92.62       85.08     11.95 o 
  -4   8   7       43.43       48.46      5.49 o 
  -3   8   7       54.37       61.34      7.43 o 
  -2   8   7       27.32       29.37      6.40 o 
  -1   8   7        8.60       -0.59      4.91 o 
   0   8   7       60.21       52.99     12.05 o 
   1   8   7        9.70        7.26      6.40 o 
   2   8   7        0.89        1.96      5.18 o 
  -8   9   7        3.28        3.49      5.43 o 
  -7   9   7        6.08        5.02      8.53 o 
  -6   9   7        2.12        2.25      4.95 o 
  -5   9   7       11.17       10.90      5.89 o 
  -4   9   7        0.94       15.28      6.61 o 
  -3   9   7       71.58       75.37     10.77 o 
  -2   9   7        0.01       -0.14      4.27 o 
  -1   9   7        0.89       -0.87      4.50 o 
   0   9   7        3.37        6.95      5.25 o 
   1   9   7        6.01       12.14      5.91 o 
  -5  10   7       39.46       68.05     14.51 o 
  -4  10   7       17.51       19.62     10.45 o 
  -3  10   7       10.66       11.68      6.08 o 
  -2 -11   8        0.00        3.63      6.61 o 
  -1 -11   8        0.18       11.95      7.47 o 
   0 -11   8        6.20        7.41      5.07 o 
   1 -11   8        9.38        1.92      7.47 o 
   2 -11   8        1.60        0.43      7.25 o 
   3 -11   8        0.05       -5.97      7.25 o 
  -4 -10   8        2.54       -1.49      5.97 o 
  -3 -10   8        2.20        5.97      6.40 o 
  -2 -10   8       10.20       10.24      7.04 o 
  -1 -10   8      129.31      137.06     43.73 o 
   0 -10   8       16.16       19.04      6.83 o 
   1 -10   8       51.90       53.14      7.57 o 
   2 -10   8       65.71       44.80     11.73 o 
   3 -10   8       13.90       14.29      9.17 o 
   4 -10   8       26.26       26.45     10.45 o 
   5 -10   8        0.16       -4.27      6.40 o 
  -6  -9   8       17.02       19.20      8.96 o 
  -5  -9   8        0.11        3.20      6.61 o 
  -4  -9   8        1.32        9.17      6.40 o 
  -3  -9   8        0.11        4.48      5.33 o 
  -2  -9   8        0.04        1.15      3.69 o 
  -1  -9   8        4.77        2.20      4.15 o 
   0  -9   8        0.54       -1.28      3.51 o 
   1  -9   8       77.79       78.94     15.68 o 
   2  -9   8        6.97        6.61      7.04 o 
   3  -9   8       94.42      104.10     15.36 o 
   4  -9   8        0.02       -1.28      6.40 o 
   5  -9   8        0.03       -0.64      6.19 o 
   6  -9   8        0.61        3.41      6.83 o 
  -7  -8   8        2.76        3.20      7.04 o 
  -6  -8   8       19.58       -0.64      6.19 o 
  -5  -8   8        1.45        1.71      5.97 o 
  -4  -8   8        3.55        0.43      5.33 o 
  -3  -8   8       11.99        2.35      5.12 o 
  -2  -8   8      125.75      109.81      9.23 o 
  -1  -8   8       26.00       19.76      9.17 o 
   0  -8   8       13.32       21.42      5.23 o 
   1  -8   8        6.18        4.84      4.05 o 
   2  -8   8       11.10        7.53      4.14 o 
   3  -8   8       10.36        5.97      7.04 o 
   4  -8   8       21.29       24.53      9.17 o 
   5  -8   8       11.94        6.40      6.83 o 
   6  -8   8        2.29        7.04      7.68 o 
   7  -8   8       12.71       17.71      8.96 o 
  -8  -7   8        0.30        2.35      6.61 o 
  -7  -7   8       37.26       25.17      8.75 o 
  -6  -7   8       31.12       44.16     10.03 o 
  -5  -7   8       45.74       30.08      8.32 o 
  -4  -7   8       34.05       44.67     12.05 o 
  -3  -7   8       67.63       60.15      9.81 o 
  -2  -7   8       65.92       51.34     15.15 o 
  -1  -7   8        0.20       -4.28      2.85 o 
   0  -7   8        0.77       -4.16      2.77 o 
   1  -7   8        9.60        7.62      3.84 o 
   2  -7   8       11.60       11.74      4.20 o 
   3  -7   8        0.03        3.20      5.33 o 
   4  -7   8        2.65       13.01      7.04 o 
   5  -7   8       25.20       15.15      7.68 o 
   6  -7   8        4.19        7.68      7.04 o 
   7  -7   8       12.65       11.52      7.25 o 
  -9  -6   8        0.61        2.56      7.04 o 
  -8  -6   8       19.69       30.08      9.81 o 
  -7  -6   8        0.18        3.20      5.76 o 
  -6  -6   8       56.48       53.54     10.03 o 
  -5  -6   8      130.41      129.68      9.50 o 
  -4  -6   8        0.00       -1.54      3.48 o 
  -3  -6   8        2.24        7.04      5.33 o 
  -2  -6   8      178.28      165.41      9.45 o 
  -1  -6   8       49.55       51.54      6.29 o 
   0  -6   8       61.68       72.52      6.95 o 
   1  -6   8        4.71        0.32      3.31 o 
   2  -6   8       27.42       20.61      5.76 o 
   3  -6   8       33.27       32.85      8.75 o 
   4  -6   8      318.42      300.13     20.90 o 
   5  -6   8      229.05      234.00     19.20 o 
   6  -6   8        4.79        5.76      6.61 o 
   7  -6   8        1.08       -0.43      6.40 o 
   8  -6   8        4.27        8.96      7.89 o 
  -9  -5   8        0.02       -0.85      6.40 o 
  -8  -5   8       14.17        4.05      6.19 o 
  -7  -5   8        0.66        6.40      5.76 o 
  -6  -5   8       24.38       24.70      5.40 o 
  -5  -5   8      159.28      159.20     17.81 o 
  -4  -5   8       60.61       66.40      6.89 o 
  -3  -5   8       11.91       25.67      4.89 o 
  -2  -5   8      102.18      105.62      7.89 o 
  -1  -5   8      188.31      198.56      9.87 o 
   0  -5   8       81.61       79.82      6.92 o 
   1  -5   8        3.87       -1.39      3.95 o 
   2  -5   8        5.18        2.97      3.52 o 
   3  -5   8      682.93      628.34     18.76 o 
   4  -5   8      453.64      435.16     24.74 o 
   5  -5   8       41.43       47.57     10.67 o 
   6  -5   8       67.64       51.20     10.88 o 
   7  -5   8       35.84       40.53     10.67 o 
  -9  -4   8        6.87       17.07      7.68 o 
  -8  -4   8       53.10       48.00      9.60 o 
  -7  -4   8        3.27        4.91      4.04 o 
  -6  -4   8        1.76        1.46      3.54 o 
  -5  -4   8        0.21       -1.37      3.01 o 
  -4  -4   8        1.29       -0.98      2.82 o 
  -3  -4   8      196.53      197.81     31.46 o 
  -2  -4   8       78.21       60.58      8.32 o 
  -1  -4   8        2.57        4.81      2.92 o 
   0  -4   8        4.44        5.89      3.02 o 
   1  -4   8       62.83       62.96      7.57 o 
   2  -4   8        0.67        3.62      4.59 o 
   3  -4   8       12.09       15.84      3.13 o 
   4  -4   8     2267.73     2189.18     63.03 o 
   5  -4   8       36.71       28.15      5.36 o 
   6  -4   8        0.14        3.26      4.15 o 
   7  -4   8        1.93        9.03      5.76 o 
   8  -4   8        2.03       -7.68      5.12 o 
  -9  -3   8       20.48       13.01      7.47 o 
  -8  -3   8        0.07       -1.92      3.77 o 
  -7  -3   8       19.06       24.30      5.19 o 
  -6  -3   8       30.09       21.82      3.36 o 
  -5  -3   8       37.02       41.60      3.80 o 
  -4  -3   8       24.91       20.84      2.81 o 
  -3  -3   8      871.02      929.03     17.32 o 
  -2  -3   8        7.77        7.68      2.01 o 
  -1  -3   8        1.50        0.44      1.67 o 
   0  -3   8      224.85      232.89     11.80 o 
   1  -3   8        3.17        3.13      1.99 o 
   2  -3   8      545.41      575.04     13.40 o 
   3  -3   8        0.01       -0.44      2.71 o 
   4  -3   8        0.48        5.85      3.58 o 
   5  -3   8       45.96       43.87      6.31 o 
   6  -3   8        8.72       10.67      4.80 o 
   7  -3   8        0.03       -1.49      5.55 o 
   8  -3   8        4.59        4.27      7.47 o 
 -11  -2   8        6.02       11.52      7.47 o 
 -10  -2   8        4.72        8.75      5.97 o 
  -9  -2   8        2.87        3.81      3.78 o 
  -8  -2   8       32.77       27.78      4.10 o 
  -7  -2   8        8.35        7.23      2.82 o 
  -6  -2   8        0.12       -2.82      1.90 o 
  -5  -2   8        0.28       -1.85      1.81 o 
  -4  -2   8      335.04      329.05      8.91 o 
  -3  -2   8       62.98       59.70      4.05 o 
  -2  -2   8      259.63      252.13      7.46 o 
  -1  -2   8      474.01      466.24     10.91 o 
   0  -2   8      141.07      151.09      6.42 o 
   1  -2   8      271.56      289.17     15.66 o 
   2  -2   8       19.37       19.60      3.31 o 
   3  -2   8      114.14      125.27      6.68 o 
   4  -2   8       52.68       52.48      8.96 o 
   5  -2   8      190.36      208.22     14.93 o 
   6  -2   8        3.64        7.68      5.97 o 
   7  -2   8        3.73       11.09      7.04 o 
   8  -2   8        0.10        0.21      6.83 o 
 -11  -1   8       12.63        7.04      6.40 o 
 -10  -1   8        3.15        1.95      4.06 o 
  -9  -1   8       49.83       25.79      9.71 o 
  -8  -1   8        2.21       -2.32      2.52 o 
  -7  -1   8       21.15       26.95      3.80 o 
  -6  -1   8        1.25       -0.78      2.07 o 
  -5  -1   8        2.11        6.94      2.47 o 
  -4  -1   8     1014.17     1003.51     18.77 o 
  -3  -1   8      141.58      135.45      5.58 o 
  -2  -1   8       89.21       85.33      9.00 o 
  -1  -1   8      132.98      120.25     13.79 o 
   0  -1   8      856.82      893.04     17.43 o 
   1  -1   8      239.39      257.84     10.10 o 
   2  -1   8      314.78      335.70      9.88 o 
   3  -1   8        7.58        7.09      2.76 o 
   4  -1   8       46.19       58.04      5.14 o 
   6  -1   8       81.08       72.10     12.37 o 
   7  -1   8        1.30        3.41      6.40 o 
   8  -1   8        3.32        0.43      7.25 o 
 -11   0   8        0.18        2.99      5.97 o 
 -10   0   8       33.22       32.37     10.67 o 
  -9   0   8        3.92        3.11      3.69 o 
  -8   0   8       36.35       35.06      4.40 o 
  -7   0   8        3.68        6.27      2.70 o 
  -6   0   8       56.43       60.85      4.71 o 
  -5   0   8       50.45       48.59      4.11 o 
  -4   0   8        4.90        9.15      2.43 o 
  -3   0   8        0.11        0.34      1.84 o 
  -2   0   8      125.31      130.61      5.58 o 
  -1   0   8        9.30        5.23      2.26 o 
   0   0   8      190.24      176.36      6.68 o 
   1   0   8        5.61        2.64      2.33 o 
   2   0   8       20.82       20.89      4.22 o 
   3   0   8        3.17        6.34      3.39 o 
   4   0   8       17.73       17.53      4.56 o 
   5   0   8       22.41       14.31      4.76 o 
   7   0   8        7.67       -0.43      6.40 o 
   8   0   8        0.52        8.32      8.11 o 
 -11   1   8       17.14       32.71     10.99 o 
 -10   1   8        1.07        4.01      4.14 o 
  -9   1   8       63.28       58.18      6.98 o 
  -8   1   8       62.13       50.66      6.19 o 
  -7   1   8      135.69      138.43      6.60 o 
  -6   1   8      103.18      135.55      7.76 o 
  -5   1   8      708.54      777.17     21.13 o 
  -4   1   8       59.07       63.78     12.37 o 
  -3   1   8      156.46      152.86      6.19 o 
  -2   1   8        7.50        3.66      2.13 o 
  -1   1   8      135.94      123.16      7.17 o 
   0   1   8       83.58      103.19      5.55 o 
   1   1   8        1.32       -3.37      2.25 o 
   2   1   8       66.47       75.10      7.44 o 
   3   1   8        1.48       -1.76      2.94 o 
   4   1   8       76.67       65.42      9.49 o 
   5   1   8       70.57       54.55      6.94 o 
   7   1   8       18.09       22.40      9.39 o 
 -11   2   8        1.36        0.41      5.55 o 
 -10   2   8       12.95        8.53      4.82 o 
  -9   2   8        7.71       -2.36      3.47 o 
  -8   2   8       67.85       76.80     11.09 o 
  -7   2   8       16.78       17.45      3.50 o 
  -6   2   8       91.59       95.45      5.72 o 
  -5   2   8       19.64       19.69      3.27 o 
  -4   2   8       17.91       18.65      3.14 o 
  -3   2   8        3.35        0.72      1.92 o 
  -2   2   8       17.45       17.60      3.06 o 
  -1   2   8       83.26       91.25      8.41 o 
   0   2   8        8.13        5.99      2.97 o 
   1   2   8       27.90       35.17      5.12 o 
   2   2   8      199.75      197.93     17.28 o 
   3   2   8       70.51       56.53      6.97 o 
   4   2   8        0.00       -1.69      3.28 o 
   5   2   8       37.39       35.64      6.25 o 
   6   2   8       39.54       26.45     10.45 o 
 -11   3   8        0.66       -1.32      5.23 o 
 -10   3   8       22.04       25.61      6.31 o 
  -9   3   8       13.62        3.76      4.00 o 
  -8   3   8      155.30      169.50     10.02 o 
  -7   3   8        0.01        0.50      3.16 o 
  -6   3   8       24.54       20.49      3.57 o 
  -5   3   8        0.38       -0.39      2.07 o 
  -4   3   8        0.15       -0.80      2.17 o 
  -3   3   8      271.61      265.14      8.77 o 
  -2   3   8        4.66        2.58      2.67 o 
  -1   3   8        9.30       10.44      3.36 o 
   0   3   8       37.77       45.18      4.23 o 
   1   3   8      210.92      214.27     10.72 o 
   2   3   8       15.35       23.13      5.48 o 
   3   3   8        3.31        0.01      3.67 o 
   4   3   8        1.66        0.59      3.83 o 
   5   3   8       31.13       35.30      6.79 o 
   6   3   8        1.77        7.65      4.92 o 
 -11   4   8        4.36       13.19      5.68 o 
 -10   4   8       15.57       21.59      5.73 o 
  -9   4   8       35.24       28.21      5.96 o 
  -8   4   8        5.50        6.59      5.23 o 
  -7   4   8       36.91       30.09      5.58 o 
  -6   4   8       13.60       18.07      5.01 o 
  -5   4   8       13.06       10.03      4.16 o 
  -4   4   8        1.76        1.01      4.37 o 
  -3   4   8       32.15       32.01      4.58 o 
  -2   4   8        3.79       -0.22      3.02 o 
  -1   4   8        0.76       -0.39      2.15 o 
   0   4   8      111.37       91.07     14.08 o 
   1   4   8       46.47       54.28      7.11 o 
   2   4   8       27.74       45.86      6.87 o 
   3   4   8        8.72        7.86      4.58 o 
   4   4   8        0.18       -0.74      4.14 o 
   5   4   8        0.09       -2.07      7.04 o 
   6   4   8        4.16        3.43      5.09 o 
 -11   5   8        0.13        7.01      4.71 o 
 -10   5   8       50.92       46.85      7.69 o 
  -9   5   8       32.11       34.52      6.55 o 
  -8   5   8        0.45        2.43      3.98 o 
  -7   5   8        8.30       14.74      4.82 o 
  -6   5   8        7.26        7.07      3.13 o 
  -5   5   8      176.28      198.37      8.13 o 
  -4   5   8       20.12       28.60      4.02 o 
  -3   5   8      101.43       98.78     10.20 o 
  -2   5   8        2.02       -1.33      2.48 o 
  -1   5   8       30.10       38.07      5.95 o 
   0   5   8      163.39      179.32     10.97 o 
   1   5   8       50.09       43.64      6.92 o 
   2   5   8        1.55        2.73     10.99 o 
   3   5   8      102.88      104.99      9.98 o 
   4   5   8        2.66        1.16      4.66 o 
   5   5   8       13.09       11.60      6.15 o 
 -10   6   8        0.10        2.75      5.23 o 
  -9   6   8        2.73       11.16      6.72 o 
  -8   6   8       29.34       21.57      5.71 o 
  -7   6   8       15.21       24.33      5.81 o 
  -6   6   8      104.60       89.64     12.59 o 
  -5   6   8       68.24       64.69      5.61 o 
  -4   6   8       95.63       95.12      6.59 o 
  -3   6   8        8.74        8.78      3.16 o 
  -2   6   8      118.14      111.85     14.19 o 
  -1   6   8      102.60       97.85     13.23 o 
   0   6   8      555.42      556.45     30.61 o 
   1   6   8       27.65       26.95      6.29 o 
   2   6   8        0.14        1.01      4.49 o 
   3   6   8       17.92       27.30      6.61 o 
   4   6   8        4.39        4.35      5.56 o 
  -9   7   8        0.72       12.22      5.35 o 
  -8   7   8        0.02        4.69      4.68 o 
  -7   7   8       67.83       62.83      7.98 o 
  -6   7   8       42.00       49.52     16.64 o 
  -5   7   8        3.79        4.14      3.29 o 
  -4   7   8        1.18       -3.70      2.74 o 
  -3   7   8       78.61       61.93      7.30 o 
  -2   7   8       51.47       46.65      6.97 o 
  -1   7   8        2.38       -1.88      7.04 o 
   0   7   8       60.51       63.02     15.36 o 
   1   7   8        0.13       -0.51      4.26 o 
   2   7   8       73.21       84.22     10.04 o 
   3   7   8       16.17       15.53      6.55 o 
  -8   8   8       30.35       28.34      6.95 o 
  -7   8   8       57.33       51.97      7.87 o 
  -6   8   8        0.43       -2.04      4.13 o 
  -5   8   8       11.21       10.74      5.21 o 
  -4   8   8       52.17       51.09      7.07 o 
  -3   8   8       12.35       17.78      5.97 o 
  -2   8   8       27.45       39.19     10.35 o 
  -1   8   8        2.66        5.86      4.81 o 
   0   8   8        2.58        6.53      7.47 o 
   1   8   8        1.99        2.77      5.07 o 
  -7   9   8        7.09        6.40      7.57 o 
  -6   9   8        1.37        6.08      8.00 o 
  -5   9   8       28.66       43.73     12.37 o 
  -4   9   8        2.67        4.96      4.65 o 
  -3   9   8       34.37       31.23      7.47 o 
  -2   9   8       14.34       22.78      8.21 o 
  -1   9   8       17.49        6.78      8.96 o 
   0 -11   9        0.14       -1.77      5.65 o 
   1 -11   9        1.88       -5.12      7.25 o 
  -4 -10   9        5.30        9.60      7.47 o 
  -3 -10   9       14.72       34.34     10.03 o 
  -2 -10   9        0.04        2.99      6.19 o 
  -1 -10   9       64.84       42.46     11.73 o 
   0 -10   9       95.11       78.23      9.02 o 
   1 -10   9       48.34       49.92     12.37 o 
   2 -10   9       18.82        5.97      7.89 o 
   3 -10   9        0.00       -1.07      7.04 o 
   4 -10   9       14.61       20.69     10.88 o 
  -5  -9   9        9.07        4.05      6.83 o 
  -4  -9   9        1.16        1.07      5.12 o 
  -3  -9   9        4.66        0.85      5.55 o 
  -2  -9   9        1.39        3.51      4.40 o 
  -1  -9   9        0.95        0.70      3.98 o 
   0  -9   9       34.32       27.36      6.20 o 
   1  -9   9        2.47        4.92      4.52 o 
   2  -9   9       32.01       33.70     10.88 o 
   3  -9   9       10.28       -1.92      6.61 o 
   4  -9   9        3.80       11.31      8.32 o 
   5  -9   9        0.03       -2.77      6.83 o 
  -7  -8   9        9.30       10.67      8.11 o 
  -6  -8   9        0.16       -1.28      5.97 o 
  -5  -8   9       51.50       45.01     10.67 o 
  -4  -8   9        5.78        6.19      6.19 o 
  -3  -8   9        0.24        0.43      4.91 o 
  -2  -8   9       56.69       67.47     14.29 o 
  -1  -8   9      169.34      158.75     24.53 o 
   0  -8   9       94.21       86.99      8.51 o 
   1  -8   9       62.18       56.29      7.23 o 
   2  -8   9        0.08       -1.92      5.12 o 
   3  -8   9       16.98        7.47      7.25 o 
   4  -8   9        3.92        2.56      6.19 o 
   5  -8   9        3.68       14.93      8.53 o 
   6  -8   9        0.12       -3.41      6.19 o 
  -8  -7   9        0.12        2.99      7.04 o 
  -7  -7   9        0.00       -7.36      4.91 o 
  -6  -7   9       54.06       69.11     11.73 o 
  -5  -7   9        5.39        6.83      6.40 o 
  -4  -7   9       16.36       15.03      5.28 o 
  -3  -7   9        7.27       11.52      6.61 o 
  -2  -7   9        5.91        7.29      4.28 o 
  -1  -7   9      124.19      131.74      9.90 o 
   0  -7   9       30.04       16.51      4.76 o 
   1  -7   9       33.93       40.27      6.44 o 
   2  -7   9       11.99        5.05      4.80 o 
   3  -7   9       15.85        7.04      6.40 o 
   4  -7   9       12.26       27.73      9.17 o 
   5  -7   9       26.63       19.62      8.53 o 
   6  -7   9        0.35        4.48      7.25 o 
   7  -7   9        4.06        7.25      7.47 o 
  -8  -6   9        5.39       -2.35      5.97 o 
  -7  -6   9        5.00        5.97      6.61 o 
  -6  -6   9       59.45       55.03     10.45 o 
  -5  -6   9       19.15       45.25     12.80 o 
  -4  -6   9      115.99      107.43      9.12 o 
  -3  -6   9      140.11      160.14     10.69 o 
  -2  -6   9        1.05       -2.63      3.02 o 
  -1  -6   9       12.58       15.73      4.51 o 
   0  -6   9        0.17       -5.35      5.12 o 
   1  -6   9        4.29        0.11      3.17 o 
   2  -6   9      104.00      113.79      8.92 o 
   3  -6   9       63.73       57.81     11.31 o 
   4  -6   9       11.42       16.85      7.47 o 
   5  -6   9       19.43       26.45      9.39 o 
   6  -6   9        5.44       -4.27      6.19 o 
   7  -6   9       12.23       26.45     10.45 o 
  -9  -5   9        0.02        1.71      7.25 o 
  -8  -5   9       19.61       16.21      7.89 o 
  -7  -5   9       30.46       37.12      9.60 o 
  -6  -5   9       55.40       72.83     15.89 o 
  -5  -5   9        4.41       -3.30      3.91 o 
  -4  -5   9      427.32      441.85     39.25 o 
  -3  -5   9       10.36        7.80      4.15 o 
  -2  -5   9        0.08       -2.35      3.20 o 
  -1  -5   9       53.58       72.02      7.16 o 
   0  -5   9        0.02        4.45      4.48 o 
   1  -5   9        9.38        2.89      3.37 o 
   2  -5   9       22.57       21.82      4.92 o 
   3  -5   9      139.79      128.75     17.17 o 
   4  -5   9      316.52      312.93     21.54 o 
   5  -5   9        5.00       11.52      7.47 o 
   6  -5   9       63.53       58.87     11.73 o 
   7  -5   9       11.25       26.66     10.03 o 
  -9  -4   9        7.69        2.77      6.83 o 
  -8  -4   9       23.89       24.10      8.32 o 
  -7  -4   9        0.11        2.64      4.04 o 
  -6  -4   9      106.22      127.38      9.43 o 
  -5  -4   9        3.45        8.11      4.22 o 
  -4  -4   9       33.91       53.24      6.38 o 
  -3  -4   9       38.53       52.15      6.18 o 
  -2  -4   9       82.38       63.90      6.55 o 
  -1  -4   9       18.99       17.01      4.37 o 
   0  -4   9        9.40        5.12      3.38 o 
   1  -4   9       12.61        8.88      3.89 o 
   2  -4   9      358.10      332.63     13.26 o 
   3  -4   9        1.10        3.69      3.98 o 
   4  -4   9       10.08        6.61      6.40 o 
   5  -4   9       92.35       88.31     13.01 o 
   6  -4   9        0.84        4.69      7.04 o 
  -9  -3   9        2.24       10.03      7.25 o 
  -8  -3   9        6.78        2.24      4.37 o 
  -7  -3   9        0.63       -2.11      3.33 o 
  -6  -3   9        0.65       -0.15      3.54 o 
  -5  -3   9       62.12       47.91      5.95 o 
  -4  -3   9      214.09      188.42      9.58 o 
  -3  -3   9       76.73       61.57      6.33 o 
  -2  -3   9        0.15       -0.94      2.56 o 
  -1  -3   9      116.37       91.94      9.81 o 
   0  -3   9       16.29       27.22      6.40 o 
   1  -3   9      183.16      215.39      7.75 o 
   2  -3   9      357.42      391.80     11.85 o 
   3  -3   9       13.34       12.27      6.72 o 
   4  -3   9       25.39       23.98      8.21 o 
   5  -3   9       36.68       32.53      6.16 o 
   6  -3   9        6.53       -2.56      4.27 o 
   7  -3   9        0.11       -5.97      5.12 o 
  -9  -2   9        6.87        8.18      4.41 o 
  -8  -2   9       82.00       64.99     11.93 o 
  -7  -2   9        5.21        1.96      2.86 o 
  -6  -2   9       40.88       44.04      4.22 o 
  -5  -2   9      261.10      290.59      8.91 o 
  -4  -2   9      152.74      148.33      8.83 o 
  -3  -2   9        1.61        0.85      2.21 o 
  -2  -2   9       20.17       21.33      3.03 o 
  -1  -2   9       28.52       40.02      3.86 o 
   0  -2   9        1.92        1.82      2.40 o 
   1  -2   9      361.11      352.18     10.35 o 
   2  -2   9        2.02        0.51      2.38 o 
   3  -2   9        7.92        3.38      2.87 o 
   4  -2   9      167.20      191.98     15.79 o 
   5  -2   9      141.66      142.92     14.51 o 
   6  -2   9        9.72       31.57      8.96 o 
   7  -2   9        5.71       -1.71      6.40 o 
 -11  -1   9        8.60       10.45      7.25 o 
 -10  -1   9        0.39        2.46      3.98 o 
  -9  -1   9        0.51        2.56      3.89 o 
  -8  -1   9       43.76       41.28      7.77 o 
  -7  -1   9       26.02       27.21      4.04 o 
  -6  -1   9       68.09       64.97      5.04 o 
  -5  -1   9        4.38        6.17      2.72 o 
  -4  -1   9      227.72      239.66      7.94 o 
  -3  -1   9        5.41        4.86      2.88 o 
  -2  -1   9      183.13      172.47      6.60 o 
  -1  -1   9      166.76      161.05      8.55 o 
   0  -1   9      498.43      509.01     12.59 o 
   1  -1   9      242.41      256.25     10.56 o 
   2  -1   9      420.44      447.84     15.01 o 
   3  -1   9        3.10        1.08      3.31 o 
   4  -1   9        6.82        4.42      3.95 o 
   6  -1   9        2.34        5.76      6.83 o 
   7  -1   9        2.98        3.63      6.83 o 
 -11   0   9        0.56       -1.66      4.26 o 
 -10   0   9       11.18       15.97      5.16 o 
  -9   0   9       39.85       37.26      6.16 o 
  -8   0   9        5.42        5.95      3.20 o 
  -7   0   9       64.24       55.97      4.89 o 
  -6   0   9       55.42       73.29      5.23 o 
  -5   0   9        2.29       -0.37      2.07 o 
  -4   0   9       46.93       37.07      3.86 o 
  -3   0   9        6.94        7.67      2.45 o 
  -2   0   9       31.69       25.64      4.69 o 
  -1   0   9      202.64      193.17      7.29 o 
   0   0   9      100.60       90.97      8.92 o 
   1   0   9      297.17      297.09      9.56 o 
   2   0   9       50.32       46.13      4.62 o 
   3   0   9       11.23       12.04      5.65 o 
   4   0   9       62.92       46.19      6.45 o 
   5   0   9       20.35       20.90      5.58 o 
   7   0   9        1.71        7.25      7.68 o 
 -11   1   9        2.15        4.79      4.97 o 
 -10   1   9        3.78       -0.47      3.98 o 
  -9   1   9       16.42       22.78      5.73 o 
  -8   1   9       49.97       50.06      6.33 o 
  -7   1   9        3.13        6.14      2.88 o 
  -6   1   9        4.06        3.50      2.62 o 
  -5   1   9       23.80       24.13      3.59 o 
  -4   1   9      155.08      150.67      6.52 o 
  -3   1   9       55.98       64.49      7.07 o 
  -2   1   9      278.44      282.36      9.92 o 
  -1   1   9      101.59      115.30      6.12 o 
   0   1   9       72.84       63.14      5.83 o 
   1   1   9       52.78       60.83      6.83 o 
   2   1   9        8.93        9.39      3.84 o 
   3   1   9       39.34       40.58      6.16 o 
   4   1   9        0.21       -3.79      3.43 o 
   5   1   9        0.03        2.72      4.00 o 
   7   1   9        0.00        1.28      6.83 o 
 -11   2   9        1.94       -0.68      4.22 o 
 -10   2   9       13.63        8.83      5.97 o 
  -9   2   9        0.70       -2.37      6.51 o 
  -8   2   9       16.00        7.19      3.89 o 
  -7   2   9       10.07       17.02      3.64 o 
  -6   2   9        0.21       -0.14      2.39 o 
  -5   2   9       25.95       28.91      3.85 o 
  -4   2   9       21.33       23.22      3.60 o 
  -3   2   9       98.75      104.88     12.55 o 
  -2   2   9       55.78       55.38      6.02 o 
  -1   2   9       23.42       22.06      3.50 o 
   0   2   9       67.25       84.41      6.66 o 
   1   2   9       23.35       28.95      5.35 o 
   2   2   9       97.95      108.50      8.78 o 
   3   2   9       25.57       29.95      6.04 o 
   4   2   9        0.29       -4.83      3.22 o 
   5   2   9        0.28       -4.30      3.61 o 
   6   2   9        2.18       -0.85      7.25 o 
 -11   3   9        7.67       11.30      5.53 o 
 -10   3   9       40.10       30.76      6.70 o 
  -9   3   9        0.73        5.78      5.01 o 
  -8   3   9        5.28        4.37      4.34 o 
  -7   3   9        0.19        0.39      2.72 o 
  -6   3   9       40.94       41.68      6.67 o 
  -5   3   9      179.72      194.09     10.50 o 
  -4   3   9        1.60        0.26      2.33 o 
  -3   3   9      194.92      226.17     11.20 o 
  -2   3   9       78.06       79.35      6.83 o 
  -1   3   9       73.14       86.61      5.78 o 
   0   3   9      197.86      201.54     13.23 o 
   1   3   9      181.81      187.93     11.63 o 
   2   3   9      105.52       99.84     11.52 o 
   3   3   9        1.15       -2.56      3.77 o 
   4   3   9        5.31        6.49      8.43 o 
   5   3   9        8.73        9.30      6.19 o 
   6   3   9       19.18       31.36     11.31 o 
 -11   4   9        1.69        5.22      5.12 o 
 -10   4   9       14.21       14.10     10.35 o 
  -9   4   9        2.66       -1.00      3.89 o 
  -8   4   9       35.50       38.88      6.38 o 
  -7   4   9       13.10       16.10      4.76 o 
  -6   4   9       43.47       49.69      5.15 o 
  -5   4   9        1.50       -1.49      3.02 o 
  -4   4   9        2.56       -2.20      2.92 o 
  -3   4   9        1.97        0.67      2.52 o 
  -2   4   9        1.67       -1.06      2.41 o 
  -1   4   9       40.49       41.61      4.58 o 
   0   4   9        3.24       -1.37      5.12 o 
   1   4   9      234.44      265.63     13.17 o 
   2   4   9       19.27       26.51      9.60 o 
   3   4   9       18.52       16.70      5.64 o 
   4   4   9       18.67        9.27      6.83 o 
   5   4   9        1.66       -4.16      4.56 o 
 -10   5   9        5.07        5.95      5.04 o 
  -9   5   9        0.07        6.18      4.90 o 
  -8   5   9       37.46       36.23      6.48 o 
  -7   5   9        1.20        3.60      3.98 o 
  -6   5   9        9.07        5.70      3.43 o 
  -5   5   9      104.55      109.32     11.49 o 
  -4   5   9        1.35       -2.62      2.58 o 
  -3   5   9       18.17       23.30      4.44 o 
  -2   5   9       10.78        6.38      3.25 o 
  -1   5   9      102.68      116.12     10.35 o 
   0   5   9      165.52      187.99     40.85 o 
   1   5   9       38.17       31.36      6.59 o 
   2   5   9       41.82       37.15      7.16 o 
   3   5   9       11.20       11.78      5.64 o 
   4   5   9       10.07       12.16      5.84 o 
 -10   6   9       17.38       27.32      6.68 o 
  -9   6   9        2.57        2.05      4.40 o 
  -8   6   9       12.81        9.28      5.05 o 
  -7   6   9       13.43       17.04      5.64 o 
  -6   6   9       37.07       44.08     10.13 o 
  -5   6   9        3.24        4.77      3.35 o 
  -4   6   9        2.92       -0.67      2.78 o 
  -3   6   9       18.79       14.04      5.22 o 
  -2   6   9       54.29       58.74     12.27 o 
  -1   6   9       32.51       44.21     10.77 o 
   0   6   9        1.14        1.14      4.30 o 
   1   6   9        7.84       -0.72      4.54 o 
   2   6   9        0.98       -0.52      4.66 o 
   3   6   9       17.54        8.31      5.94 o 
  -9   7   9       10.20       14.78      5.96 o 
  -8   7   9       13.36       16.15      5.65 o 
  -7   7   9        1.40        4.06      4.91 o 
  -6   7   9       10.22        5.16      5.55 o 
  -5   7   9        0.01       -1.64      3.04 o 
  -4   7   9        5.23        4.29      3.55 o 
  -3   7   9        0.10        3.05      7.04 o 
  -2   7   9        8.92       -1.17      4.37 o 
  -1   7   9        2.24       -3.05      6.51 o 
   0   7   9        1.37        6.33      5.09 o 
   1   7   9       10.72        6.48      5.97 o 
   2   7   9        2.86        0.04      5.25 o 
  -8   8   9       15.64       15.48      6.25 o 
  -7   8   9       10.12        9.95      5.74 o 
  -6   8   9        2.59        6.80      8.32 o 
  -5   8   9        0.45       -2.65      4.55 o 
  -4   8   9       23.89       26.52      6.08 o 
  -3   8   9       14.68       15.01      5.38 o 
  -2   8   9       22.92       13.87      5.62 o 
  -1   8   9      114.61       82.81      9.63 o 
   0   8   9        9.20        7.27      5.45 o 
  -5   9   9        0.07        4.69      8.32 o 
  -4   9   9        4.58        6.18      6.19 o 
  -3   9   9        7.51        7.15      5.16 o 
  -3 -10  10       48.23       62.50     12.59 o 
  -2 -10  10        2.31        2.64      5.02 o 
  -1 -10  10       10.08       10.98      5.48 o 
   0 -10  10       10.06        7.01      5.18 o 
   1 -10  10        0.18        0.00      7.25 o 
   2 -10  10        5.08        4.91      8.11 o 
   3 -10  10        0.10        8.11      7.89 o 
  -5  -9  10       30.64       62.29     12.59 o 
  -4  -9  10        5.44        6.19      6.83 o 
  -3  -9  10        0.18       -0.43      5.76 o 
  -2  -9  10        0.01       -2.04      3.94 o 
  -1  -9  10        0.01        0.33      4.40 o 
   0  -9  10        3.53        8.11      4.89 o 
   1  -9  10       81.50      104.34      9.89 o 
   2  -9  10       42.40       67.83     13.65 o 
   3  -9  10       10.36       14.08      8.53 o 
   4  -9  10        2.43        1.92      7.04 o 
  -6  -8  10        4.24        3.84      6.83 o 
  -5  -8  10       26.17       13.87      7.89 o 
  -4  -8  10        1.09        3.62      4.54 o 
  -3  -8  10        3.57        0.64      5.97 o 
  -2  -8  10       38.95       39.75      7.00 o 
  -1  -8  10      239.94      261.93     13.60 o 
   0  -8  10        6.72        0.63      3.89 o 
   1  -8  10       11.16        7.48      4.51 o 
   2  -8  10        8.11       11.52      8.11 o 
   3  -8  10        5.19        9.17      7.47 o 
   4  -8  10       24.71       11.09      8.11 o 
   5  -8  10        3.01        6.61      7.47 o 
  -7  -7  10        4.22       11.95      7.89 o 
  -6  -7  10        3.76        1.49      6.19 o 
  -5  -7  10        0.02        4.01      4.87 o 
  -4  -7  10       17.09       21.85     12.91 o 
  -3  -7  10       55.28       51.24      8.53 o 
  -2  -7  10       22.97       26.31      8.21 o 
  -1  -7  10        7.38        3.17      3.98 o 
   0  -7  10       11.74       10.85      4.61 o 
   1  -7  10       56.51       45.51     17.60 o 
   2  -7  10       36.08       14.01      8.00 o 
   3  -7  10      158.84      162.54     17.92 o 
   4  -7  10        6.49        2.77      6.83 o 
   5  -7  10        4.28       21.12      8.96 o 
   6  -7  10        0.00        4.05      6.83 o 
  -8  -6  10        9.99        3.84      7.68 o 
  -7  -6  10       12.61       19.62      8.53 o 
  -6  -6  10       29.90       22.73      6.00 o 
  -5  -6  10        6.16        2.94      4.03 o 
  -4  -6  10       26.21       49.40      7.35 o 
  -3  -6  10        0.22        1.71      4.25 o 
  -2  -6  10      152.22      136.73     13.44 o 
  -1  -6  10        0.09       -2.54      3.23 o 
   0  -6  10       14.17       16.41      4.92 o 
   1  -6  10        0.24        4.40      3.84 o 
   2  -6  10       70.30       58.73      7.12 o 
   3  -6  10      166.64      174.06     18.13 o 
   4  -6  10        1.20        1.28      6.61 o 
   5  -6  10        4.42        7.04      7.04 o 
   6  -6  10        0.08       -1.28      6.61 o 
  -9  -5  10       14.33       16.43      8.96 o 
  -8  -5  10        6.02        5.76      7.04 o 
  -7  -5  10        0.08        3.41      4.51 o 
  -6  -5  10       20.67       12.57      4.92 o 
  -5  -5  10        0.05       -1.07      5.23 o 
  -4  -5  10       19.96       22.37      5.73 o 
  -3  -5  10      192.23      211.31     11.44 o 
  -2  -5  10      120.95      117.96     12.37 o 
  -1  -5  10       30.44       35.46      5.86 o 
   0  -5  10       98.84       92.02      8.08 o 
   1  -5  10      118.06      122.00     25.06 o 
   2  -5  10      315.20      386.92     22.18 o 
   3  -5  10        0.06       -6.83      4.91 o 
   4  -5  10       17.93       17.92      8.32 o 
   5  -5  10        2.23       11.09      7.47 o 
   6  -5  10       20.54       24.74      9.60 o 
  -9  -4  10        0.86        5.33      6.83 o 
  -8  -4  10        2.07        5.91      4.82 o 
  -7  -4  10        0.25       -1.11      3.91 o 
  -6  -4  10       14.45       21.64      5.50 o 
  -5  -4  10      465.20      520.86     18.56 o 
  -4  -4  10      263.02      225.88     11.52 o 
  -3  -4  10      475.54      488.41     18.34 o 
  -2  -4  10       16.06        4.77      3.95 o 
  -1  -4  10        1.72        1.07      4.48 o 
   0  -4  10       59.07       47.41      7.36 o 
   1  -4  10       90.63       81.61     10.77 o 
   2  -4  10      106.61      111.60      8.86 o 
   3  -4  10       12.91       20.40      5.43 o 
   4  -4  10        0.29       -1.92      5.76 o 
   5  -4  10        0.81       -1.07      6.19 o 
  -9  -3  10        0.54       -1.64      4.75 o 
  -8  -3  10        5.47        8.18      4.74 o 
  -7  -3  10        1.69       -0.67      3.84 o 
  -6  -3  10        2.77       -1.45      3.84 o 
  -5  -3  10       10.24       10.87      4.43 o 
  -4  -3  10       77.92       58.45      6.83 o 
  -3  -3  10       46.89       64.30     15.25 o 
  -2  -3  10       80.36       81.30      7.37 o 
  -1  -3  10        1.23        2.52      3.39 o 
   0  -3  10       13.98        8.75      5.33 o 
   1  -3  10      102.12      106.54      8.35 o 
   2  -3  10      223.12      213.13     10.99 o 
   3  -3  10       98.25       83.22      7.89 o 
   4  -3  10       27.03       38.35      6.53 o 
   5  -3  10       13.16       11.53      5.25 o 
   6  -3  10        8.67        4.27      6.40 o 
   7  -3  10       15.90       14.08      8.11 o 
 -10  -2  10        0.05        2.56      7.47 o 
  -9  -2  10        3.26        0.13      5.97 o 
  -8  -2  10        0.01       -1.81      3.92 o 
  -7  -2  10       50.61       45.89      6.56 o 
  -6  -2  10        3.19        2.84      3.61 o 
  -5  -2  10       16.23        5.65      2.53 o 
  -4  -2  10        8.66        2.80      2.37 o 
  -3  -2  10        0.75       -2.03      1.99 o 
  -2  -2  10       27.14       31.98      3.79 o 
  -1  -2  10        0.40        0.70      2.13 o 
   0  -2  10        4.29        4.73      2.61 o 
   1  -2  10        1.59        0.74      4.27 o 
   2  -2  10      103.60       97.25     10.10 o 
   3  -2  10       78.41       89.78     10.55 o 
   4  -2  10      327.38      370.74     22.40 o 
   5  -2  10       31.20       33.28      8.96 o 
   6  -2  10       10.82       21.12      8.53 o 
   7  -2  10        0.22       -0.64      6.40 o 
 -11  -1  10        6.14       -3.84      5.97 o 
 -10  -1  10        0.30        1.25      6.29 o 
  -9  -1  10        6.20        7.78      4.10 o 
  -8  -1  10        5.44        5.03      3.22 o 
  -7  -1  10       49.99       52.83      9.32 o 
  -6  -1  10        3.03        7.95      2.95 o 
  -5  -1  10       53.80       49.60      4.58 o 
  -4  -1  10       21.00       18.97      4.98 o 
  -3  -1  10        0.21       -0.54      2.13 o 
  -2  -1  10       29.99       32.61      3.86 o 
  -1  -1  10       32.97       30.84      6.61 o 
   0  -1  10        2.68        3.87      2.67 o 
   1  -1  10       43.85       41.97      4.54 o 
   2  -1  10      205.19      208.79     10.48 o 
   3  -1  10      427.66      386.95     21.97 o 
   4  -1  10      120.19      138.82     14.08 o 
   6  -1  10        0.78        5.12      7.04 o 
   7  -1  10        5.73       20.90      9.81 o 
 -11   0  10        0.34        3.04      9.28 o 
 -10   0  10        0.38        2.99      4.26 o 
  -9   0  10       76.08       84.55     21.86 o 
  -8   0  10        1.60        3.18      3.57 o 
  -7   0  10       61.92       63.36      7.24 o 
  -6   0  10       62.33       58.55      5.76 o 
  -5   0  10       20.22       16.83      3.32 o 
  -4   0  10       65.70       69.65      7.72 o 
  -3   0  10       19.81       18.62      3.36 o 
  -2   0  10      325.94      347.57     10.41 o 
  -1   0  10       92.07       95.84      6.05 o 
   0   0  10      264.02      275.28      9.51 o 
   1   0  10      133.61      134.60     12.82 o 
   2   0  10        0.15       -2.30      2.92 o 
   3   0  10       38.38       26.76      6.93 o 
   4   0  10      233.02      244.17     17.17 o 
   5   0  10        2.09        2.56      7.04 o 
 -11   1  10        0.04       -2.15      4.17 o 
 -10   1  10        1.68       -2.79      3.75 o 
  -9   1  10        0.79        2.49      6.08 o 
  -8   1  10       14.75        7.18      4.15 o 
  -7   1  10        1.32       -2.32      2.45 o 
  -6   1  10        2.16        0.26      2.54 o 
  -5   1  10        2.86        1.19      2.59 o 
  -4   1  10        1.00        0.37      2.80 o 
  -3   1  10      126.26      117.97      6.65 o 
  -2   1  10        0.44        2.42      2.41 o 
  -1   1  10       20.77       25.07      3.85 o 
   0   1  10       43.86       48.77      4.86 o 
   1   1  10       72.92       68.08      6.61 o 
   2   1  10       32.04       32.17      5.96 o 
   3   1  10      145.32      135.96     12.48 o 
   4   1  10       79.43       81.44      8.61 o 
   5   1  10        4.88        4.66      4.86 o 
 -11   2  10        2.92        4.09      4.92 o 
 -10   2  10       22.38       15.89      5.54 o 
  -9   2  10        2.07        2.11      4.59 o 
  -8   2  10        1.13        2.13      3.62 o 
  -7   2  10        0.15       -1.03      2.60 o 
  -6   2  10        2.83        0.34      2.70 o 
  -5   2  10       20.13       29.42      5.18 o 
  -4   2  10        7.61       15.14      3.36 o 
  -3   2  10        4.70        3.04      2.63 o 
  -2   2  10        1.57        0.30      2.50 o 
  -1   2  10       11.51       15.25      3.51 o 
   0   2  10       88.05      100.88      8.32 o 
   1   2  10       14.01       22.30      5.50 o 
   2   2  10       60.24       53.84     11.09 o 
   3   2  10        0.00       -1.44      3.89 o 
   4   2  10        2.03       -0.73      4.06 o 
   5   2  10        0.09       -0.13      4.87 o 
 -11   3  10        0.49       -0.26      4.86 o 
 -10   3  10        1.27       -1.39      4.30 o 
  -9   3  10        0.43        1.34      4.37 o 
  -8   3  10        0.69       -2.24      3.47 o 
  -7   3  10       15.79       15.84      5.22 o 
  -6   3  10       90.60       97.87     11.50 o 
  -5   3  10       18.29       20.69      3.89 o 
  -4   3  10      121.94      135.15      9.12 o 
  -3   3  10       36.91       40.70      4.75 o 
  -2   3  10       43.50       49.10      8.53 o 
  -1   3  10      121.02      124.51      6.92 o 
   0   3  10       50.79       49.47      9.92 o 
   1   3  10       34.92       40.46      6.89 o 
   2   3  10       14.29       12.56      8.64 o 
   3   3  10       37.09       25.71     12.05 o 
   4   3  10        0.02       -3.80      5.97 o 
   5   3  10        0.18       -6.19      4.13 o 
 -10   4  10       14.65       15.82      5.74 o 
  -9   4  10        0.45       -0.78      3.89 o 
  -8   4  10        0.22       -0.12      4.00 o 
  -7   4  10       16.52       21.11      5.47 o 
  -6   4  10        9.82        5.55      3.40 o 
  -5   4  10        2.94        1.55      3.58 o 
  -4   4  10        5.31        2.33      3.54 o 
  -3   4  10       10.47        8.03      3.32 o 
  -2   4  10        3.37        1.43      2.91 o 
  -1   4  10       72.77       87.07      8.80 o 
   0   4  10      105.79       93.68      9.26 o 
   1   4  10       45.23       38.54      9.17 o 
   2   4  10       17.87       15.23      9.81 o 
   3   4  10        0.00        0.45      4.61 o 
   4   4  10        4.58       -0.75      8.00 o 
 -10   5  10        3.44        1.47      6.93 o 
  -9   5  10        1.05        4.28      6.19 o 
  -8   5  10       49.15       47.01      7.29 o 
  -7   5  10       17.54       11.60      5.76 o 
  -6   5  10        9.52        6.24      3.42 o 
  -5   5  10        0.51       -1.80      2.92 o 
  -4   5  10       25.53       24.21      4.33 o 
  -3   5  10        1.39        2.66      3.12 o 
  -2   5  10      229.50      223.64     12.30 o 
  -1   5  10      149.21      136.84     12.37 o 
   0   5  10       10.55       -1.41      4.28 o 
   1   5  10        3.93        6.60      4.97 o 
   2   5  10        6.95       16.11      6.03 o 
   3   5  10        0.60       -3.52      4.37 o 
  -9   6  10       32.54       28.49     14.08 o 
  -8   6  10        2.89       10.09      5.40 o 
  -7   6  10        3.86        8.58      5.07 o 
  -6   6  10       39.37       44.45      9.39 o 
  -5   6  10        2.02        0.35      3.06 o 
  -4   6  10       10.57        7.32      3.66 o 
  -3   6  10       17.57       24.46      6.00 o 
  -2   6  10        0.09        3.29      4.41 o 
  -1   6  10       34.18       13.16      5.53 o 
   0   6  10       12.24        6.57      4.97 o 
   1   6  10       13.64        7.42      5.83 o 
   2   6  10        6.65        5.67      5.64 o 
  -8   7  10        2.92        5.74      5.34 o 
  -7   7  10        0.23       -2.54      4.58 o 
  -6   7  10        2.92        4.96      4.75 o 
  -5   7  10        9.49        6.82      4.01 o 
  -4   7  10        0.14       -0.53      4.28 o 
  -3   7  10        1.40       -2.56      4.25 o 
  -2   7  10       46.98       43.38      8.96 o 
  -1   7  10       10.37        8.61      5.53 o 
   0   7  10        1.20        5.24      5.07 o 
   1   7  10        1.18        3.52      5.68 o 
  -7   8  10       18.96       17.81      8.75 o 
  -6   8  10       25.85       28.85      7.12 o 
  -5   8  10        0.09        6.93      5.07 o 
  -4   8  10        0.03       -5.37      4.30 o 
  -3   8  10       59.08       43.66      9.17 o 
  -2   8  10        1.66       -1.23      4.76 o 
  -1   8  10        0.19       -2.09      4.61 o 
  -2 -10  11       14.09        3.63      7.04 o 
  -1 -10  11        9.27        7.93      8.64 o 
   0 -10  11        0.96        4.18      5.31 o 
   1 -10  11        1.96        5.55      8.75 o 
  -4  -9  11        6.96       10.88      7.47 o 
  -3  -9  11        1.93       -0.05      4.81 o 
  -2  -9  11       11.16       10.03      7.04 o 
  -1  -9  11        0.10        1.51      4.55 o 
   0  -9  11        8.53       11.64     12.37 o 
   1  -9  11       45.63       52.90     13.01 o 
   2  -9  11        0.69       -3.41      6.19 o 
   3  -9  11        3.09        8.11      8.32 o 
  -6  -8  11        0.20       -0.85      7.47 o 
  -5  -8  11       32.71       29.44      9.60 o 
  -4  -8  11        0.34       -1.02      4.58 o 
  -3  -8  11        0.27        7.20      4.81 o 
  -2  -8  11        0.51        0.85      5.33 o 
  -1  -8  11        3.50       -1.71      4.04 o 
   0  -8  11        2.63       -1.02      4.36 o 
   1  -8  11        1.11        0.03      4.30 o 
   2  -8  11        4.41        2.77      7.04 o 
   3  -8  11        3.64        0.85      6.40 o 
   4  -8  11       38.34       27.73     10.24 o 
  -7  -7  11        1.13       -0.21      6.61 o 
  -6  -7  11        0.53       -4.69      5.55 o 
  -5  -7  11        0.00        1.05      4.87 o 
  -4  -7  11        0.00       -2.69      3.97 o 
  -3  -7  11        3.64        9.05      6.93 o 
  -2  -7  11        8.96        3.41      5.55 o 
  -1  -7  11        8.88        8.59      5.12 o 
   0  -7  11       13.92        8.53      4.76 o 
   1  -7  11        1.45       -5.14      3.43 o 
   2  -7  11        0.17        0.43      6.19 o 
   3  -7  11      192.14      137.59     17.07 o 
   4  -7  11        0.62       -2.13      5.76 o 
   5  -7  11        2.40        4.27      6.83 o 
  -8  -6  11        4.49       11.09      8.11 o 
  -7  -6  11       16.12       35.41     10.03 o 
  -6  -6  11        1.15        5.95      4.97 o 
  -5  -6  11        0.52        2.44      4.58 o 
  -4  -6  11        6.41       14.41      5.33 o 
  -3  -6  11        0.63       -0.73      5.97 o 
  -2  -6  11       39.70       35.84      8.75 o 
  -1  -6  11       58.03       56.81      7.48 o 
   0  -6  11        3.77        4.45      5.76 o 
   1  -6  11       77.14       62.00      7.74 o 
   2  -6  11        1.51        5.46      4.40 o 
   3  -6  11      102.02       80.85     13.87 o 
   4  -6  11        8.96       11.73      7.68 o 
   5  -6  11        1.50        1.49      6.83 o 
   6  -6  11        0.00        2.99      7.25 o 
  -9  -5  11        4.50        2.56      7.89 o 
  -8  -5  11       12.73       14.08      8.32 o 
  -7  -5  11        0.11        0.78      4.75 o 
  -6  -5  11        0.06       -4.33      3.89 o 
  -5  -5  11       25.78       32.19      6.76 o 
  -4  -5  11       28.97       22.18      5.92 o 
  -3  -5  11        2.11        6.83      9.07 o 
  -2  -5  11       41.97       33.41      6.25 o 
  -1  -5  11       50.53       45.86      8.75 o 
   0  -5  11      127.97      139.42     10.20 o 
   1  -5  11      348.04      338.96     22.82 o 
   2  -5  11       49.12       49.60      7.28 o 
   3  -5  11        3.93       14.08      7.89 o 
   4  -5  11        5.94        7.68      7.04 o 
   5  -5  11        4.11        1.07      7.04 o 
   6  -5  11        0.69        2.77      7.89 o 
  -9  -4  11        0.61       -4.05      6.40 o 
  -8  -4  11        2.28        7.64      5.65 o 
  -7  -4  11        3.77        2.01      4.66 o 
  -6  -4  11        1.87        3.95      4.53 o 
  -5  -4  11      100.79      108.77      9.50 o 
  -4  -4  11       26.32       55.07      7.47 o 
  -3  -4  11       80.63       83.25      8.53 o 
  -2  -4  11       97.98      114.37      9.28 o 
  -1  -4  11       10.31       12.59      6.40 o 
   0  -4  11        5.19       12.94      4.75 o 
   1  -4  11      317.91      291.17     20.48 o 
   2  -4  11        0.43       -3.31      3.73 o 
   3  -4  11       13.36       15.22      5.16 o 
   4  -4  11        4.23        2.56      6.83 o 
   5  -4  11        0.19       -0.43      6.40 o 
  -9  -3  11        0.93       -4.82      4.60 o 
  -8  -3  11        1.11       -1.81      4.37 o 
  -7  -3  11       24.91       21.00      5.79 o 
  -6  -3  11       33.98       31.58      7.57 o 
  -5  -3  11       33.85       25.27      5.86 o 
  -4  -3  11      110.74      102.00     15.15 o 
  -3  -3  11       17.79       20.11      5.19 o 
  -2  -3  11        2.22       -0.16      3.69 o 
  -1  -3  11       40.92       57.64      6.94 o 
   0  -3  11      349.07      376.50     20.26 o 
   1  -3  11        0.21       -2.45      6.08 o 
   2  -3  11        0.18       -3.82      4.16 o 
   3  -3  11        7.64        6.08      4.53 o 
   4  -3  11       51.35       64.21     11.95 o 
 -10  -2  11        6.43       -1.49      7.68 o 
  -9  -2  11        6.85        7.85      5.97 o 
  -8  -2  11        4.49        0.66      4.43 o 
  -7  -2  11        4.63        4.23      6.51 o 
  -6  -2  11      171.48      176.86     11.16 o 
  -5  -2  11       95.24       88.03      8.14 o 
  -4  -2  11      100.91       89.36     22.82 o 
  -3  -2  11      106.93       90.61      7.99 o 
  -2  -2  11       40.55       38.28      5.88 o 
  -1  -2  11      274.13      276.96     18.13 o 
   0  -2  11       41.51       36.17      4.44 o 
   1  -2  11       23.26       21.53      7.47 o 
   2  -2  11       27.82       44.75      6.11 o 
   3  -2  11      305.23      315.59     11.44 o 
   5  -2  11       10.95       16.85      7.68 o 
   6  -2  11        0.52       -3.20      6.19 o 
 -10  -1  11       10.90       14.93      8.53 o 
  -9  -1  11        1.79        9.64      4.85 o 
  -8  -1  11       19.61        6.40      3.45 o 
  -7  -1  11       68.79       62.72      9.75 o 
  -6  -1  11       54.28       43.49      4.87 o 
  -5  -1  11       71.74       95.07      6.27 o 
  -4  -1  11        0.63        3.95      2.62 o 
  -3  -1  11        0.11        0.82      2.29 o 
  -2  -1  11       51.01       57.80      5.08 o 
  -1  -1  11        1.66       -0.61      2.48 o 
   0  -1  11        1.48        3.67      4.21 o 
   1  -1  11        6.78        3.65      2.89 o 
   2  -1  11        0.12        4.73      3.15 o 
   3  -1  11       57.39       48.21     10.03 o 
   4  -1  11        5.60        7.97      4.71 o 
   6  -1  11        0.51       -3.20      7.25 o 
 -10   0  11        2.19        2.80      4.66 o 
  -9   0  11        8.62       12.81      9.49 o 
  -8   0  11       19.02       18.40      4.14 o 
  -7   0  11        0.28       -1.44      2.70 o 
  -6   0  11        1.26        1.82      2.70 o 
  -5   0  11       17.01       32.16      4.66 o 
  -4   0  11      100.40       99.13      7.13 o 
  -3   0  11       20.04       17.21      3.54 o 
  -2   0  11       21.05       16.84      3.55 o 
  -1   0  11       28.83       32.26      4.31 o 
   0   0  11       33.44       29.72      6.92 o 
   1   0  11        3.18        5.45      3.24 o 
   2   0  11      101.69      123.51     14.08 o 
   3   0  11        3.86        5.88      4.45 o 
   4   0  11        6.40        6.52      4.43 o 
   5   0  11       38.85       43.94     11.31 o 
 -10   1  11       19.34       23.41      6.05 o 
  -9   1  11        1.65       -0.39      4.00 o 
  -8   1  11       26.41       18.34      4.37 o 
  -7   1  11        4.55        1.22      2.92 o 
  -6   1  11       46.30       45.38     12.66 o 
  -5   1  11       41.73       48.62      5.09 o 
  -4   1  11       43.09       41.77      4.74 o 
  -3   1  11       14.67       12.67      3.40 o 
  -2   1  11       42.60       40.10      4.80 o 
  -1   1  11       41.21       32.86      4.37 o 
   0   1  11      123.80      136.40      7.43 o 
   1   1  11        4.74        4.48      6.40 o 
   2   1  11      230.76      234.95     12.39 o 
   3   1  11        2.62        8.37      4.82 o 
   4   1  11        0.42        2.04      4.55 o 
   5   1  11        0.22       -1.49      6.19 o 
 -10   2  11       10.33        7.06     10.45 o 
  -9   2  11        0.81        0.60      4.10 o 
  -8   2  11        0.37       -0.82      3.73 o 
  -7   2  11        2.78        1.34      3.04 o 
  -6   2  11        0.86       -3.72      2.48 o 
  -5   2  11       17.19       10.61      3.57 o 
  -4   2  11       13.50       13.38      3.67 o 
  -3   2  11        6.49        5.59      3.66 o 
  -2   2  11       90.32       93.49      7.48 o 
  -1   2  11        1.00        3.95      2.99 o 
   0   2  11       72.28       84.63      7.69 o 
   1   2  11       53.19       51.45      7.31 o 
   2   2  11       37.71       42.73      7.15 o 
   3   2  11       15.79       16.80      5.79 o 
   4   2  11        0.03       -1.97      4.19 o 
   5   2  11        5.07        0.24      5.07 o 
 -10   3  11       16.01       13.92      5.69 o 
  -9   3  11        1.01        2.47      4.30 o 
  -8   3  11        6.92        0.44      4.06 o 
  -7   3  11        0.00       -3.78      2.52 o 
  -6   3  11        1.36       -0.68      2.86 o 
  -5   3  11       22.69       17.15      4.95 o 
  -4   3  11        5.00        6.19      3.20 o 
  -3   3  11        4.77       -0.24      4.73 o 
  -2   3  11        0.15       -4.15      3.12 o 
  -1   3  11        4.83        4.79      3.23 o 
   0   3  11        8.17        3.06      4.43 o 
   1   3  11       26.21       18.48      5.64 o 
   2   3  11        0.30       -0.80      3.98 o 
   3   3  11        8.53       12.38      5.97 o 
   4   3  11       21.77       22.23      6.40 o 
 -10   4  11        7.46        8.03      5.33 o 
  -9   4  11        2.47        7.28     12.16 o 
  -8   4  11        3.40        2.18      4.15 o 
  -7   4  11       20.06       22.55      4.68 o 
  -6   4  11        6.68        3.98      3.45 o 
  -5   4  11        3.66        5.64      4.15 o 
  -4   4  11        7.38        8.27      4.59 o 
  -3   4  11       34.94       39.48      7.85 o 
  -2   4  11       64.51       59.69      5.89 o 
  -1   4  11        0.15       -2.19      3.63 o 
   0   4  11        0.23       -3.20      5.97 o 
   1   4  11        1.24        0.80      7.57 o 
   2   4  11        0.36       -3.20      4.00 o 
   3   4  11        1.77       -3.16      7.04 o 
  -9   5  11        8.44       11.48      5.07 o 
  -8   5  11        6.12        4.82      4.86 o 
  -7   5  11       54.68       62.47      8.43 o 
  -6   5  11        0.12       -0.25      3.11 o 
  -5   5  11        1.20       -2.01      2.92 o 
  -4   5  11        6.48        6.05      3.65 o 
  -3   5  11       24.68       33.60      5.00 o 
  -2   5  11       30.25       30.39      6.72 o 
  -1   5  11       12.90       11.93      5.25 o 
   0   5  11       29.13       23.64     13.33 o 
   1   5  11       28.34       38.82     12.91 o 
   2   5  11        5.60        1.68      5.12 o 
  -9   6  11        3.38        4.21      5.49 o 
  -8   6  11       14.69       11.09      5.88 o 
  -7   6  11        5.41        4.37      4.71 o 
  -6   6  11        3.67        3.54      3.39 o 
  -5   6  11        0.01       -4.38      2.92 o 
  -4   6  11        4.47        9.04      4.06 o 
  -3   6  11       19.09       10.01      5.37 o 
  -2   6  11       81.09       90.80     33.70 o 
  -1   6  11       10.85        4.49      5.65 o 
   0   6  11        5.17       10.82      5.72 o 
   1   6  11        2.03        4.64      6.61 o 
  -7   7  11        1.27        3.14      5.55 o 
  -6   7  11        2.73        2.93      5.20 o 
  -5   7  11        3.06        1.23      3.94 o 
  -4   7  11       14.86       22.39      8.43 o 
  -3   7  11       18.27       13.73      7.36 o 
  -2   7  11        3.68       13.83      5.89 o 
  -1   7  11        1.20       -0.09      4.96 o 
  -4  -9  12       14.69       19.10      6.86 o 
  -3  -9  12       10.72       17.92      7.04 o 
  -2  -9  12        1.48       -1.71      6.19 o 
  -1  -9  12        1.62        9.16      5.95 o 
   0  -9  12        4.48        2.54      5.25 o 
   1  -9  12        0.00        0.64      7.04 o 
   2  -9  12        0.33       10.24      8.32 o 
  -5  -8  12        1.95        2.31      6.93 o 
  -4  -8  12       19.44       19.47     11.73 o 
  -3  -8  12       34.82       37.37      8.43 o 
  -2  -8  12       18.09        6.61      7.04 o 
  -1  -8  12        5.85        6.66      4.97 o 
   0  -8  12        0.00       -2.06      4.30 o 
   1  -8  12        6.29        9.11      5.48 o 
   2  -8  12        1.93       12.59      7.89 o 
   3  -8  12        0.19       -2.99      6.40 o 
  -7  -7  12       10.10        1.71      7.47 o 
  -6  -7  12        0.02       -0.36      6.61 o 
  -5  -7  12        0.00       -0.30      5.12 o 
  -4  -7  12        0.25        4.53      4.89 o 
  -3  -7  12        1.83        2.20      4.81 o 
  -2  -7  12       52.45       54.18     10.67 o 
  -1  -7  12        5.88        6.59      4.76 o 
   0  -7  12       28.01       25.59      6.29 o 
   1  -7  12        0.29        3.89      4.43 o 
   2  -7  12       14.31       -2.99      6.19 o 
   3  -7  12       60.35       53.97     12.59 o 
   4  -7  12        1.86       -4.48      6.61 o 
  -7  -6  12        3.28        6.54      5.77 o 
  -6  -6  12        1.27        7.93      7.68 o 
  -5  -6  12        0.31       -2.37      4.66 o 
  -4  -6  12        0.00        1.20      4.50 o 
  -3  -6  12        3.78        7.77      4.75 o 
  -2  -6  12        8.75        0.94      4.80 o 
  -1  -6  12        4.75       -0.64      5.76 o 
   0  -6  12       91.01       70.69     21.86 o 
   1  -6  12        7.11        6.92      4.66 o 
   2  -6  12        7.42        0.98      4.30 o 
   3  -6  12       49.89       69.33     13.23 o 
   4  -6  12       15.44       17.07      8.75 o 
   5  -6  12        0.23        7.89      7.89 o 
  -8  -5  12        0.91        7.44      6.29 o 
  -7  -5  12       23.82       26.78      6.85 o 
  -6  -5  12        1.11        2.33      4.75 o 
  -5  -5  12       22.88       35.31      7.08 o 
  -4  -5  12        0.14        5.59      4.45 o 
  -3  -5  12        0.09       -3.79      4.00 o 
  -2  -5  12       33.87       24.03      5.79 o 
  -1  -5  12       36.48       15.36      6.83 o 
   0  -5  12       17.75       20.85      5.50 o 
   1  -5  12        0.89        1.71      4.07 o 
   2  -5  12      267.90      286.79     20.90 o 
   3  -5  12       36.32       53.33     11.95 o 
   4  -5  12       27.47       37.54     11.31 o 
   5  -5  12       10.72       12.59      8.75 o 
  -9  -4  12        0.33       -2.91      5.16 o 
  -8  -4  12        8.06        5.55      5.43 o 
  -7  -4  12        0.24       -0.99      4.52 o 
  -6  -4  12        5.11       -1.13      5.87 o 
  -5  -4  12        1.91       13.28      5.22 o 
  -4  -4  12       51.56       69.06      8.21 o 
  -3  -4  12        3.64        0.04      4.10 o 
  -2  -4  12        0.27       -2.24      3.74 o 
  -1  -4  12       54.52       52.14      9.81 o 
   0  -4  12       24.10       26.02      7.68 o 
   1  -4  12        0.15       -1.25      3.83 o 
   2  -4  12       28.16       37.39     12.48 o 
   3  -4  12        0.02        3.63      6.83 o 
   4  -4  12        8.73        8.32      8.32 o 
  -9  -3  12        0.05       -2.21      4.90 o 
  -8  -3  12        0.34        0.53      4.75 o 
  -7  -3  12        3.14        0.61      5.76 o 
  -6  -3  12        7.27       -2.44      3.91 o 
  -5  -3  12      328.39      381.99     16.06 o 
  -4  -3  12       73.85       85.20      9.17 o 
  -3  -3  12       36.73       49.20      7.09 o 
  -2  -3  12      110.64       85.72      8.35 o 
  -1  -3  12       37.37       34.37      6.19 o 
   0  -3  12        2.12        1.00      3.74 o 
   1  -3  12       41.23       34.34      8.75 o 
   2  -3  12        3.41        0.64      5.33 o 
   3  -3  12       16.18       22.35      5.92 o 
   4  -3  12        3.64       -1.07      6.40 o 
 -10  -2  12        2.55       -0.43      7.89 o 
  -9  -2  12        6.74        7.54      5.43 o 
  -8  -2  12        8.64        2.56      4.68 o 
  -7  -2  12        0.16        0.10      4.00 o 
  -6  -2  12       71.93       75.91     11.41 o 
  -5  -2  12        4.00        4.64      7.68 o 
  -4  -2  12        0.07        4.30      3.98 o 
  -3  -2  12      110.56      107.07      9.12 o 
  -2  -2  12       73.73       75.58      7.91 o 
  -1  -2  12       15.71       12.58      5.87 o 
   0  -2  12        5.91        0.44      3.73 o 
   1  -2  12        0.29        2.01      4.00 o 
   2  -2  12       40.36       38.82      9.39 o 
   3  -2  12        3.69       10.88      7.04 o 
   5  -2  12        8.30       11.09      7.25 o 
 -10  -1  12        0.64       -9.60      6.40 o 
  -9  -1  12        9.95       13.97      6.40 o 
  -8  -1  12        6.28        8.81      5.10 o 
  -7  -1  12       26.26       34.23      6.26 o 
  -6  -1  12        1.30        0.52      4.30 o 
  -5  -1  12       14.78       13.91      3.66 o 
  -4  -1  12        2.69       -0.20      2.68 o 
  -3  -1  12       32.45       42.83      8.00 o 
  -2  -1  12        2.87       -0.02      2.66 o 
  -1  -1  12        7.66       13.38      3.57 o 
   0  -1  12       48.60       45.92      5.25 o 
   1  -1  12        3.82        7.79      3.50 o 
   2  -1  12       15.50       17.18      4.40 o 
   3  -1  12       71.87       70.61     12.16 o 
   4  -1  12        0.91        3.20      7.04 o 
 -10   0  12        4.99        6.85      5.23 o 
  -9   0  12       11.25       12.83      5.37 o 
  -8   0  12        7.47        4.40      3.42 o 
  -7   0  12        2.60       -0.58      2.95 o 
  -6   0  12        2.24        5.07      3.39 o 
  -5   0  12        0.59        0.06      3.28 o 
  -4   0  12       26.24       26.75      4.46 o 
  -3   0  12        3.27       -1.03      2.57 o 
  -2   0  12       71.42       67.15      5.73 o 
  -1   0  12        0.06       -0.49      2.78 o 
   0   0  12       10.26        6.96      3.52 o 
   1   0  12      123.93      133.43      8.12 o 
   2   0  12       36.63       33.06      9.60 o 
   3   0  12      221.81      249.47     13.18 o 
   4   0  12        0.01        3.94      4.80 o 
   5   0  12        0.49        0.43      6.83 o 
 -10   1  12        0.36        4.13      4.89 o 
  -9   1  12       17.65       13.03      6.29 o 
  -8   1  12       35.79       45.04      5.55 o 
  -7   1  12        0.34        1.77      3.11 o 
  -6   1  12        1.87       -1.33      3.13 o 
  -5   1  12        0.18       -0.37      2.87 o 
  -4   1  12       50.88       55.59      7.17 o 
  -3   1  12        0.56        3.78      3.03 o 
  -2   1  12        3.49        2.86      3.04 o 
  -1   1  12       45.98       48.16      5.43 o 
   0   1  12      136.82      126.75     10.37 o 
   1   1  12       27.94       45.22     10.67 o 
   2   1  12       45.63       43.42      7.47 o 
   3   1  12        0.01        0.49      4.43 o 
   4   1  12        6.45        5.32      4.71 o 
 -10   2  12        0.03        1.55      4.36 o 
  -9   2  12        0.16        5.40      4.51 o 
  -8   2  12       21.19       23.69      7.04 o 
  -7   2  12        0.19       -2.63      4.39 o 
  -6   2  12       15.46       13.96      4.02 o 
  -5   2  12        9.55        5.83      3.44 o 
  -4   2  12       15.73       14.79      4.04 o 
  -3   2  12        2.00        1.63      3.03 o 
  -2   2  12       30.79       31.60      4.87 o 
  -1   2  12       22.16       22.71      8.00 o 
   0   2  12       28.88       23.04      8.53 o 
   1   2  12        5.10        2.85      4.28 o 
   2   2  12        5.77       -0.93      4.30 o 
   3   2  12       12.91       23.75      6.77 o 
   4   2  12       24.22       23.91      6.98 o 
 -10   3  12        0.01       -0.37      5.44 o 
  -9   3  12        1.90        3.25      7.68 o 
  -8   3  12        0.09        1.52      4.10 o 
  -7   3  12        1.80       -0.05      4.39 o 
  -6   3  12       35.51       49.57      5.81 o 
  -5   3  12       46.56       47.47      5.63 o 
  -4   3  12       12.14        9.16      5.23 o 
  -3   3  12       34.60       25.55      4.88 o 
  -2   3  12       69.45       68.67     14.72 o 
  -1   3  12        6.42       -1.39      4.06 o 
   0   3  12       41.98       29.28      8.32 o 
   1   3  12        5.90       11.37      6.29 o 
   2   3  12       20.81       30.33      7.57 o 
   3   3  12        2.50       -4.29      4.52 o 
  -9   4  12       15.78       17.55      8.96 o 
  -8   4  12        3.35        2.52      4.67 o 
  -7   4  12        6.20        6.36      3.95 o 
  -6   4  12        0.93        1.28      4.10 o 
  -5   4  12        5.55        3.57      4.04 o 
  -4   4  12       11.79        4.80      4.53 o 
  -3   4  12        1.75        1.13      3.32 o 
  -2   4  12        0.10        1.26      3.89 o 
  -1   4  12       10.39        1.25      4.30 o 
   0   4  12        0.02        6.10      5.76 o 
   1   4  12        0.86       -5.74      3.83 o 
   2   4  12        0.50       -1.19      5.05 o 
  -9   5  12        3.77        9.74      8.64 o 
  -8   5  12        4.98        8.38      5.37 o 
  -7   5  12       14.72       13.50      5.64 o 
  -6   5  12       44.72       39.69      5.67 o 
  -5   5  12        0.31        3.02      3.44 o 
  -4   5  12        5.40        6.24      4.03 o 
  -3   5  12       72.13       72.09      8.90 o 
  -2   5  12        0.27        0.11      4.14 o 
  -1   5  12       20.69       16.15      6.07 o 
   0   5  12       41.59       61.06      9.05 o 
   1   5  12       13.89       20.89      6.56 o 
  -8   6  12       14.28       10.87      5.71 o 
  -7   6  12        3.86        3.13      4.95 o 
  -6   6  12        1.41        2.31      3.65 o 
  -5   6  12        3.23        3.87      3.91 o 
  -4   6  12      100.05       83.61      9.47 o 
  -3   6  12        1.26        6.31      4.90 o 
  -2   6  12        0.20        7.82      5.54 o 
  -1   6  12        0.34        0.32      4.83 o 
   0   6  12        7.34        8.12      5.58 o 
  -6   7  12        1.88       -3.06      4.46 o 
  -5   7  12        0.12        2.35      4.83 o 
  -4   7  12        4.94       13.78      6.19 o 
  -3   7  12        1.37        3.19      5.40 o 
  -2  -9  13        2.44       -2.77      6.19 o 
  -1  -9  13       40.48       34.98     10.45 o 
   0  -9  13        4.51        1.81      5.44 o 
  -4  -8  13       18.42       30.07      7.74 o 
  -3  -8  13       20.71       21.31      6.82 o 
  -2  -8  13        0.36       -6.19      6.19 o 
  -1  -8  13        2.94        6.61      6.83 o 
   0  -8  13        0.35       -1.07      4.53 o 
   1  -8  13        2.76        3.20      8.11 o 
   2  -8  13       10.07        1.92      7.89 o 
  -6  -7  13        6.17       10.58      8.11 o 
  -5  -7  13        1.77        8.84      5.97 o 
  -4  -7  13        0.10       -0.34      4.77 o 
  -3  -7  13       14.00       13.04      6.51 o 
  -2  -7  13        1.02        2.40      4.75 o 
  -1  -7  13        0.08        7.25      6.61 o 
   0  -7  13        7.91        7.03      5.22 o 
   1  -7  13       33.05       24.85      6.30 o 
   2  -7  13        0.12        0.21      6.40 o 
   3  -7  13       15.53       24.96     10.45 o 
  -7  -6  13        4.02        0.22      5.43 o 
  -6  -6  13        0.69       -5.74      5.01 o 
  -5  -6  13       26.63       26.60      7.20 o 
  -4  -6  13        2.06        1.11      4.70 o 
  -3  -6  13        0.06       -0.33      4.52 o 
  -2  -6  13        2.93        5.71      4.80 o 
  -1  -6  13        0.29       -6.61      5.12 o 
   0  -6  13        0.98        4.91      6.40 o 
   1  -6  13        0.71       -3.09      4.07 o 
   2  -6  13       13.73       29.01     10.03 o 
   3  -6  13        2.70       -1.71      6.19 o 
   4  -6  13       18.42       15.15      9.39 o 
  -8  -5  13        6.91       15.17      6.74 o 
  -7  -5  13        4.05        3.08      5.73 o 
  -6  -5  13        2.16        0.33      5.01 o 
  -5  -5  13       16.17        5.43      7.47 o 
  -4  -5  13       61.82       49.17      7.89 o 
  -3  -5  13       13.64       21.42      6.04 o 
  -2  -5  13        5.07        8.05      4.87 o 
  -1  -5  13      190.59      183.53     12.73 o 
   0  -5  13        5.66       13.23      7.04 o 
   1  -5  13        0.00       -1.97      4.13 o 
   2  -5  13       33.96       39.19     11.73 o 
   3  -5  13       10.56       18.56      8.96 o 
   4  -5  13       13.92        3.20      7.47 o 
  -8  -4  13        2.14        2.95      5.49 o 
  -7  -4  13       18.80        8.75      5.35 o 
  -6  -4  13       10.71       11.77     12.05 o 
  -5  -4  13        0.00       -2.36      4.06 o 
  -4  -4  13        5.01       12.09      6.08 o 
  -3  -4  13       19.62       17.15      5.57 o 
  -2  -4  13       68.55       66.48      8.19 o 
  -1  -4  13        0.57        2.08      4.56 o 
   0  -4  13       61.24       55.71     15.36 o 
   1  -4  13        8.21       12.59      7.25 o 
   2  -4  13        1.53       -0.17      4.34 o 
   3  -4  13        3.06        1.28      7.25 o 
   4  -4  13        0.87       11.31      8.53 o 
  -9  -3  13        0.32       -6.61      7.25 o 
  -8  -3  13        2.88        3.16      5.50 o 
  -7  -3  13       10.45       14.12      5.74 o 
  -6  -3  13        5.07       12.59      5.28 o 
  -5  -3  13        0.30        4.10      4.82 o 
  -4  -3  13       10.34       11.85      5.35 o 
  -3  -3  13        6.80       11.49      5.07 o 
  -2  -3  13       10.19       13.23      7.25 o 
  -1  -3  13      161.23      175.91     12.06 o 
   0  -3  13       14.95       19.84      5.88 o 
   1  -3  13        0.01       -0.21      4.00 o 
   2  -3  13        0.15       -1.71      5.55 o 
   3  -3  13        0.82        3.20      6.83 o 
  -9  -2  13        0.05        3.82      5.50 o 
  -8  -2  13        8.57        2.74      4.95 o 
  -7  -2  13        6.03       11.24      5.34 o 
  -6  -2  13        5.15        6.39      4.75 o 
  -5  -2  13       91.90       89.27      9.05 o 
  -4  -2  13       81.87       89.84     14.51 o 
  -3  -2  13       18.13       27.10      5.89 o 
  -2  -2  13       33.54       34.09      6.63 o 
  -1  -2  13       71.05       76.45      8.44 o 
   0  -2  13        1.44       -0.28      3.91 o 
   1  -2  13        5.30        6.24      4.65 o 
   2  -2  13       11.73        9.98      5.05 o 
   3  -2  13       28.65       43.94     10.88 o 
  -9  -1  13        1.33        4.99      5.07 o 
  -8  -1  13        0.28        1.46      4.60 o 
  -7  -1  13       11.75       24.42      6.18 o 
  -6  -1  13        9.52        4.05      4.53 o 
  -5  -1  13      158.70      176.73     28.16 o 
  -4  -1  13        2.68        1.07      5.87 o 
  -3  -1  13        7.51        5.79      4.43 o 
  -2  -1  13       61.59       58.29      8.11 o 
  -1  -1  13       68.75       66.12      6.18 o 
   0  -1  13       79.89       91.93      7.39 o 
   1  -1  13      153.44      163.88     10.57 o 
   2  -1  13        0.21       -2.17      4.22 o 
   3  -1  13       40.14       63.35     12.37 o 
   4  -1  13        5.21        3.20      8.11 o 
 -10   0  13        0.66        4.27      8.53 o 
  -9   0  13        0.19       -3.84      6.19 o 
  -8   0  13        8.32        9.67      4.10 o 
  -7   0  13        8.20        1.66      3.43 o 
  -6   0  13       39.28       41.53      5.70 o 
  -5   0  13        0.14        1.06      3.20 o 
  -4   0  13        0.72       -1.13      3.11 o 
  -3   0  13       58.37       52.69      5.93 o 
  -2   0  13       22.99       40.10      5.78 o 
  -1   0  13       12.14       15.66      4.19 o 
   0   0  13       52.48       45.00      5.77 o 
   1   0  13       12.39        9.21      5.20 o 
   2   0  13        7.01       14.08      7.89 o 
   3   0  13       49.98       47.64      7.89 o 
   4   0  13       24.43       32.56      7.37 o 
 -10   1  13        1.08       -2.70      4.30 o 
  -9   1  13        1.76        1.14      4.45 o 
  -8   1  13        0.52        0.10      3.42 o 
  -7   1  13        0.13       -2.02      3.14 o 
  -6   1  13        4.73        2.75      3.51 o 
  -5   1  13        5.24        0.16      3.06 o 
  -4   1  13        6.00        4.08      3.33 o 
  -3   1  13        5.63        5.05      3.22 o 
  -2   1  13       14.17       15.76      4.15 o 
  -1   1  13        1.66        3.31      3.50 o 
   0   1  13        2.78        6.48      4.10 o 
   1   1  13       89.08       78.50     13.23 o 
   2   1  13       13.25       10.48      5.34 o 
   3   1  13        0.84        0.36      4.90 o 
  -9   2  13        3.06        4.69      4.61 o 
  -8   2  13        1.36        1.96      3.55 o 
  -7   2  13        2.54        0.53      3.51 o 
  -6   2  13        1.24        0.76      3.17 o 
  -5   2  13        1.26        1.65      3.40 o 
  -4   2  13        0.88       -0.24      3.11 o 
  -3   2  13        0.13       -1.51      2.95 o 
  -2   2  13        0.32        4.67      3.66 o 
  -1   2  13        0.00       -5.97      4.91 o 
   0   2  13      125.06      127.49     11.00 o 
   1   2  13       32.41       50.35     13.23 o 
   2   2  13        6.24        9.03      6.61 o 
   3   2  13       21.88       27.76      7.16 o 
  -9   3  13        0.06       -1.60      4.52 o 
  -8   3  13        0.64       -5.97      3.98 o 
  -7   3  13        1.81        6.25      4.07 o 
  -6   3  13        8.06        9.47      4.05 o 
  -5   3  13       24.18       22.99      4.77 o 
  -4   3  13       12.92        8.61      3.98 o 
  -3   3  13        9.12       11.09      5.20 o 
  -2   3  13       12.55       23.68      5.77 o 
  -1   3  13      130.71      117.49     10.63 o 
   0   3  13       17.14       12.77      5.81 o 
   1   3  13       10.19       20.36     10.24 o 
   2   3  13        3.44        1.01      5.20 o 
  -8   4  13        1.56        1.99      4.70 o 
  -7   4  13        8.08        6.88      4.16 o 
  -6   4  13        6.44        4.43      4.82 o 
  -5   4  13        0.36        5.55      4.58 o 
  -4   4  13        2.03        3.20      4.53 o 
  -3   4  13        4.72        1.79      3.66 o 
  -2   4  13       29.01       33.66      7.15 o 
  -1   4  13        1.15       -2.17      4.30 o 
   0   4  13        4.03        2.62      5.76 o 
   1   4  13        0.05       -3.32      4.75 o 
  -8   5  13        0.46       -2.49      4.66 o 
  -7   5  13        4.14        5.45      6.19 o 
  -6   5  13        0.27       -3.77      3.51 o 
  -5   5  13       39.01       37.81      5.87 o 
  -4   5  13       43.39       47.62      6.36 o 
  -3   5  13       25.05       21.38      6.18 o 
  -2   5  13        3.98        1.46      4.74 o 
  -1   5  13        0.06       -1.11      4.67 o 
   0   5  13        0.30        0.55      4.69 o 
  -6   6  13        3.55        1.90      4.12 o 
  -5   6  13        4.66        6.59      4.24 o 
  -4   6  13        0.07       -2.48      4.13 o 
  -3   6  13        2.74        1.76      4.95 o 
  -2   6  13        0.11        2.61      5.44 o 
  -3  -8  14        0.06       -4.21      5.38 o 
  -2  -8  14        2.30        3.99      6.51 o 
  -1  -8  14        1.13       -7.68      5.55 o 
   0  -8  14        3.35        3.88      5.64 o 
  -5  -7  14        3.27       10.12     10.45 o 
  -4  -7  14        8.61        2.72      7.79 o 
  -3  -7  14        0.93        2.03      5.87 o 
  -2  -7  14        0.26       -1.48      5.12 o 
  -1  -7  14        6.87        1.49      6.83 o 
   0  -7  14       20.94       28.37      9.17 o 
   1  -7  14       73.32       70.57     14.83 o 
   2  -7  14        2.37        4.05      7.25 o 
  -6  -6  14        2.84       11.36     10.56 o 
  -5  -6  14        7.65       10.98      7.89 o 
  -4  -6  14        3.39        2.99      5.19 o 
  -3  -6  14        2.96        2.74      5.21 o 
  -2  -6  14        7.16        7.70      5.53 o 
  -1  -6  14        1.04        1.26      4.89 o 
   0  -6  14        0.63       -5.33      5.97 o 
   1  -6  14        9.71        7.09      5.35 o 
   2  -6  14        6.73        8.75      8.32 o 
  -7  -5  14        2.15       -2.45      9.92 o 
  -6  -5  14        6.29        2.04      7.47 o 
  -5  -5  14       11.70       13.59      8.21 o 
  -4  -5  14       11.01       21.71      6.44 o 
  -3  -5  14       59.40       48.72      8.11 o 
  -2  -5  14       36.87       36.31      8.75 o 
  -1  -5  14       60.77       66.55     13.01 o 
   0  -5  14       31.27       27.64      6.71 o 
   1  -5  14        0.87       11.52      7.25 o 
   2  -5  14        0.15        8.53      7.25 o 
   3  -5  14        0.18       -3.84      6.83 o 
  -8  -4  14        0.00       -0.15      5.40 o 
  -7  -4  14       20.28       25.87      7.15 o 
  -6  -4  14        8.90       11.97      6.13 o 
  -5  -4  14        1.27        5.60      5.23 o 
  -4  -4  14        0.08       -1.28      4.19 o 
  -3  -4  14        0.43        4.68      4.89 o 
  -2  -4  14       12.54       18.83      6.10 o 
  -1  -4  14        8.66       18.82      6.29 o 
   0  -4  14        1.55        6.15      4.95 o 
   1  -4  14        0.23       -6.37      4.25 o 
   2  -4  14        0.05       -2.35      5.97 o 
  -8  -3  14        0.20        5.21      5.65 o 
  -7  -3  14        5.14       -3.24      4.74 o 
  -6  -3  14        5.56        1.17      4.67 o 
  -5  -3  14        2.16        3.62      4.75 o 
  -4  -3  14        0.12       -1.92      6.72 o 
  -3  -3  14       38.09       37.58      7.11 o 
  -2  -3  14       79.79       75.45      9.05 o 
  -1  -3  14       10.69        0.88      4.61 o 
   0  -3  14       40.42       48.76     11.31 o 
   1  -3  14        0.78       -0.62      4.28 o 
   2  -3  14       13.75       26.80      7.15 o 
   3  -3  14        4.21       10.88      8.11 o 
  -9  -2  14       10.88        7.62      6.55 o 
  -8  -2  14        2.75        2.52      5.05 o 
  -7  -2  14        1.52        4.13      5.05 o 
  -6  -2  14        0.01       -0.96      4.37 o 
  -5  -2  14       19.77       36.57      7.89 o 
  -4  -2  14      130.93      138.30     11.23 o 
  -3  -2  14        7.20       16.27      5.48 o 
  -2  -2  14       20.11       17.31      5.71 o 
  -1  -2  14       16.38       10.67      5.13 o 
   0  -2  14        2.76        7.27      4.90 o 
   1  -2  14       15.70       25.67      6.33 o 
   2  -2  14       19.81       24.91      6.48 o 
  -9  -1  14        9.74       19.64      6.77 o 
  -8  -1  14        6.14        8.79     12.69 o 
  -7  -1  14       20.56       28.54      6.62 o 
  -6  -1  14        0.21        0.83      4.45 o 
  -5  -1  14        9.34       12.95      5.56 o 
  -4  -1  14       61.27       93.14     32.96 o 
  -3  -1  14        9.32        4.03      4.60 o 
  -2  -1  14        4.71        2.16      4.52 o 
  -1  -1  14       29.96       39.15      7.01 o 
   0  -1  14       33.21       31.45      6.48 o 
   1  -1  14        9.27       10.70      5.12 o 
   2  -1  14        3.53       -1.71      6.83 o 
   3  -1  14        3.87        2.99      6.83 o 
  -9   0  14        1.03       -7.36      4.91 o 
  -8   0  14        0.29        0.36      4.86 o 
  -7   0  14        0.44       -1.52      4.22 o 
  -6   0  14       62.04       75.93      9.02 o 
  -5   0  14       18.67       17.99      6.93 o 
  -4   0  14       35.06       37.32      5.59 o 
  -3   0  14        4.91        4.04      3.75 o 
  -2   0  14        9.00        9.84      3.77 o 
  -1   0  14        8.57        8.19      4.01 o 
   0   0  14        9.30       11.70      4.26 o 
   1   0  14       34.34       34.56     10.67 o 
   2   0  14        0.00        0.00      6.83 o 
   3   0  14        5.18        3.82      5.40 o 
  -9   1  14        0.93        8.03      5.22 o 
  -8   1  14       13.27       13.15      4.41 o 
  -7   1  14        0.04       -1.65      3.59 o 
  -6   1  14        6.36        5.23      3.67 o 
  -5   1  14        8.84        2.84      3.70 o 
  -4   1  14        7.90        7.63      3.95 o 
  -3   1  14        7.32        5.16      3.67 o 
  -2   1  14       45.57       65.65      6.63 o 
  -1   1  14       15.90       15.06      6.20 o 
   0   1  14       16.27       19.84      8.75 o 
   1   1  14        3.42        4.18      4.97 o 
   2   1  14        0.89        0.32      4.98 o 
  -9   2  14        2.58        0.80      4.40 o 
  -8   2  14        1.00        0.71      3.73 o 
  -7   2  14       11.49        7.35      7.21 o 
  -6   2  14        0.00        2.59      3.57 o 
  -5   2  14        1.31        0.09      3.41 o 
  -4   2  14        0.71       -3.13      3.20 o 
  -3   2  14        5.21        6.85      3.92 o 
  -2   2  14        0.49       -2.32      3.32 o 
  -1   2  14        2.74        2.56      6.19 o 
   0   2  14       16.31       21.04      6.25 o 
   1   2  14        5.90        3.95      5.28 o 
   2   2  14        0.07       -4.27      4.68 o 
  -8   3  14        6.66        6.81      5.12 o 
  -7   3  14        0.84       -0.29      3.58 o 
  -6   3  14        1.00       -1.71      3.72 o 
  -5   3  14        0.26       -0.32      3.66 o 
  -4   3  14        1.17        0.15      3.74 o 
  -3   3  14        6.59        3.08      6.08 o 
  -2   3  14        4.39        6.02      4.49 o 
  -1   3  14        4.48        4.90      5.12 o 
   0   3  14        3.53        8.80      5.79 o 
   1   3  14        2.36       -1.21      4.86 o 
  -7   4  14        0.37        1.79      8.75 o 
  -6   4  14        0.42       -3.06      8.11 o 
  -5   4  14       13.35        2.47      4.61 o 
  -4   4  14        5.10        2.30      5.12 o 
  -3   4  14        4.17        6.63      5.20 o 
  -2   4  14        0.07        1.99      7.79 o 
  -1   4  14        2.53       -0.96      5.23 o 
  -6   5  14        3.37        3.42      4.83 o 
  -5   5  14        0.82        2.64      4.01 o 
  -4   5  14        7.16        0.10      4.43 o 
  -3   5  14       16.38       17.92      6.03 o 
  -3  -7  15        1.14        3.87      5.64 o 
  -2  -7  15        0.76        4.41      5.62 o 
  -1  -7  15        1.71        5.86      5.57 o 
  -5  -6  15        0.00       -1.87      5.47 o 
  -4  -6  15        0.00       -7.65      5.23 o 
  -3  -6  15        5.87       11.94      6.93 o 
  -2  -6  15        2.90       21.86      6.70 o 
  -1  -6  15        2.41       -2.60      4.54 o 
   0  -6  15        0.00       -0.38      5.12 o 
   1  -6  15        1.15        4.91      7.68 o 
  -6  -5  15        9.38        3.40      5.89 o 
  -5  -5  15        1.23       -1.76      6.19 o 
  -4  -5  15        1.49       -2.51      4.71 o 
  -3  -5  15        1.47       -3.24     10.56 o 
  -2  -5  15        0.26        1.17      6.83 o 
  -1  -5  15       26.46       25.75      6.86 o 
   0  -5  15       36.38       24.52      7.07 o 
   1  -5  15       11.35        5.87      5.73 o 
  -7  -4  15       15.16        6.91      6.25 o 
  -6  -4  15        0.68        8.41      6.40 o 
  -5  -4  15        1.65        3.63      5.13 o 
  -4  -4  15        3.03        2.97      5.07 o 
  -3  -4  15       12.55        9.41      5.62 o 
  -2  -4  15       10.10       10.12      8.21 o 
  -1  -4  15        4.79        0.85      6.19 o 
   0  -4  15        0.00        1.69      4.76 o 
   1  -4  15        2.06        6.52      5.07 o 
   2  -4  15        0.16        1.73      6.83 o 
  -7  -3  15        1.04        3.02      5.40 o 
  -6  -3  15        0.02        3.13      5.12 o 
  -5  -3  15       26.41       28.15      6.63 o 
  -4  -3  15       36.21       54.86      8.82 o 
  -3  -3  15       22.86       30.55      7.09 o 
  -2  -3  15        3.73        1.49      4.66 o 
  -1  -3  15        1.38       16.69      6.11 o 
   0  -3  15        1.35       -1.57      4.45 o 
   1  -3  15       12.16        0.85      5.28 o 
   2  -3  15        4.44        0.24      5.10 o 
  -8  -2  15       14.17       12.89      6.11 o 
  -7  -2  15        0.02       -4.89      4.37 o 
  -6  -2  15        0.77       -2.52      4.52 o 
  -5  -2  15        0.72        6.22      5.40 o 
  -4  -2  15        1.96        9.26      5.71 o 
  -3  -2  15        0.03        3.25      4.66 o 
  -2  -2  15        0.40        0.34      6.61 o 
  -1  -2  15        2.03       -1.91      4.37 o 
   0  -2  15        2.23        2.82      4.90 o 
   1  -2  15        2.65       -3.04      4.97 o 
   2  -2  15       12.84       12.37      8.75 o 
  -8  -1  15        0.23       -0.83      8.53 o 
  -7  -1  15        0.25        0.75      4.80 o 
  -6  -1  15       25.93       32.71      7.35 o 
  -5  -1  15       16.83       26.86      6.86 o 
  -4  -1  15        0.35        4.53      4.76 o 
  -3  -1  15        6.13        5.10      4.66 o 
  -2  -1  15        0.00       -4.57      5.44 o 
  -1  -1  15       12.23        3.85      4.71 o 
   0  -1  15       31.93       36.39      7.25 o 
   1  -1  15        0.39        8.75      8.11 o 
  -8   0  15        0.81       -2.28      5.04 o 
  -7   0  15        0.75        1.29      4.95 o 
  -6   0  15       23.66        9.60      5.73 o 
  -5   0  15        3.31        7.99      5.35 o 
  -4   0  15       69.55       71.44      8.90 o 
  -3   0  15        8.56        9.45      5.42 o 
  -2   0  15        5.06        6.47      7.57 o 
  -1   0  15       35.03       41.47      7.52 o 
   0   0  15       24.71       23.04      9.39 o 
   1   0  15        3.28       11.73      8.11 o 
  -8   1  15        0.66        0.32      5.31 o 
  -7   1  15        1.76        0.12      3.79 o 
  -6   1  15        0.06        3.31      3.96 o 
  -5   1  15       19.93       22.06     10.43 o 
  -4   1  15        9.66       13.94      5.55 o 
  -3   1  15        2.82        2.35      3.80 o 
  -2   1  15       70.63       67.08      9.43 o 
  -1   1  15        4.94        8.46      5.19 o 
   0   1  15        1.03        1.92      6.83 o 
   1   1  15        0.12       -2.61      4.40 o 
  -7   2  15        3.05       -1.27      4.02 o 
  -6   2  15        0.27        0.12      4.00 o 
  -5   2  15        1.14        0.65      3.77 o 
  -4   2  15        3.59        5.36      4.18 o 
  -3   2  15        0.00        1.87      3.91 o 
  -2   2  15       20.59       23.04      8.96 o 
  -1   2  15        2.52       -3.41      6.19 o 
   0   2  15        0.91       -0.15      5.16 o 
  -7   3  15        2.10       -1.59      3.97 o 
  -6   3  15        4.04        7.79      4.71 o 
  -5   3  15        1.05        0.10      3.91 o 
  -4   3  15       15.11       20.50      6.04 o 
  -3   3  15        1.40        7.89      7.89 o 
  -2   3  15        3.61        2.73      5.12 o 
  -1   3  15        4.46        5.10      5.19 o 
  -5   4  15        2.31        1.77      4.87 o 
  -4   4  15        1.73       -0.45      4.95 o 
  -3   4  15        2.90        8.59      5.47 o 
  -4  -5  16        7.44        0.81      5.37 o 
  -3  -5  16        3.68        3.36      5.37 o 
  -2  -5  16        0.05       -0.55      5.40 o 
  -1  -5  16        4.85        1.45      5.74 o 
  -6  -4  16        0.18       -2.88      5.58 o 
  -5  -4  16        4.84        7.86      5.73 o 
  -4  -4  16       12.29        4.81      5.68 o 
  -3  -4  16        0.79        7.37      5.74 o 
  -2  -4  16        4.58        7.53      5.63 o 
  -1  -4  16        0.11       -2.91      4.92 o 
   0  -4  16        0.11       -5.75      5.65 o 
  -6  -3  16        3.29        8.56      5.79 o 
  -5  -3  16        0.37       11.72      6.10 o 
  -4  -3  16        5.13        6.97      5.81 o 
  -3  -3  16        6.22       12.69      6.03 o 
  -2  -3  16        0.00       -0.07      5.20 o 
  -1  -3  16        5.35        0.64      4.92 o 
   0  -3  16        0.01        3.96      5.37 o 
  -7  -2  16        5.63       13.71     11.31 o 
  -6  -2  16        0.21        2.61      5.40 o 
  -5  -2  16        1.57       -1.73      5.20 o 
  -4  -2  16        0.73       -3.95      4.86 o 
  -3  -2  16        7.27       10.56      5.97 o 
  -2  -2  16        4.40       11.17      6.11 o 
  -1  -2  16        0.16        0.83      5.23 o 
   0  -2  16        5.84        8.31      5.77 o 
  -7  -1  16        2.25        6.05      7.25 o 
  -6  -1  16       13.70       20.36      6.86 o 
  -5  -1  16        8.13        5.51     11.84 o 
  -4  -1  16       35.09       34.23      7.69 o 
  -3  -1  16       11.90       19.41      6.49 o 
  -2  -1  16       20.19       21.44      6.55 o 
  -1  -1  16        0.05       -1.68      4.89 o 
   0  -1  16        0.82        2.19      5.42 o 
  -7   0  16        0.08        7.29      5.79 o 
  -6   0  16        0.40       -0.82      5.55 o 
  -5   0  16       12.66       23.32     12.59 o 
  -4   0  16        0.91        4.11      5.37 o 
  -3   0  16        8.97       14.70      5.96 o 
  -2   0  16        1.54        0.60      5.55 o 
  -1   0  16       22.06       26.11     19.30 o 
   0   0  16        1.80        2.13      8.11 o 
  -6   1  16       30.03       43.73      8.96 o 
  -5   1  16       13.02       17.72      7.36 o 
  -4   1  16        0.60        3.13      5.97 o 
  -3   1  16        0.01        1.88      5.34 o 
  -2   1  16        1.90        3.53      4.30 o 
  -1   1  16       12.84       17.07      9.17 o 
  -5   2  16        2.53        1.35      4.25 o 
  -4   2  16        8.01        8.26      4.73 o 
  -3   2  16       13.86       17.58      5.54 o 
  -2   2  16        7.58       -2.35      6.19 o 
  -3  -3  17        3.42        5.96      9.49 o 
  -4  -2  17        4.70        2.57      5.81 o 
  -3  -2  17        0.95        0.34      5.31 o 
  -4  -1  17        9.16       16.65      6.71 o 
  -3  -1  17       28.19       28.58      7.13 o 
                                                 
